# Supplementary material for: Quantitative proteome dataset profiling of UBC4 and UBC5 deletion strains in Saccharomyces cerevisiae
Source: Data Brief. 2022 Nov 9;45:108737. doi: 10.1016/j.dib.2022.108737 (PMC9679738; doi:10.1016/j.dib.2022.108737)
Supplement: Supplementary file 1 [file mmc1.xlsx]

## Sheet: Sheet1
Supplemental Table 1: The RAW files are listed along with represented fraction and the compensation voltage (CV) sets used.
RAW file	fraction	CV
ea10656	A1	-40/-60/-80
ea10657	A2	-40/-60/-80
ea10658	A3	-40/-60/-80
ea10659	A4	-40/-60/-80
ea10660	A5	-40/-60/-80
ea10661	A6	-40/-60/-80
ea10662	A7	-40/-60/-80
ea10663	A8	-40/-60/-80
ea10664	A9	-40/-60/-80
ea10665	A10	-40/-60/-80
ea10666	A11	-40/-60/-80
ea10667	A12	-40/-60/-80
ea10669	B1	-30/-50/-70
ea10670	B2	-30/-50/-70
ea10671	B3	-30/-50/-70
ea10672	B4	-30/-50/-70
ea10673	B5	-30/-50/-70
ea10674	B6	-30/-50/-70
ea10675	B7	-30/-50/-70
ea10676	B8	-30/-50/-70
ea10677	B9	-30/-50/-70
ea10678	B10	-30/-50/-70
ea10679	B11	-30/-50/-70
ea10680	B12	-30/-50/-70
