# Supplementary material for: Quantitative proteome dataset profiling of UBC4 and UBC5 deletion strains in Saccharomyces cerevisiae
Source: Data Brief. 2022 Nov 9;45:108737. doi: 10.1016/j.dib.2022.108737 (PMC9679738; doi:10.1016/j.dib.2022.108737)
Supplement: Supplementary file 2 [file mmc2.xlsx]

## Sheet: Proteins
Supplemental Table 2: Protein identifications. Columns include: Protein ID, gene symbol, description, protein group ID, the number of peptides assigned to a given protein, 9 columns of TMT signal-to-noise values and 9 columns of TMT signal-to-noise values that have been scaled to 100 across all channels.
					Normalized TMT Signal-to-noise values									Normalized TMT Signal-to-noise values (values scaled to 100 across channels)
					wt1	wt2	wt3	ubc4	ubc4	ubc4	ubc5	ubc5	ubc5	wt1	wt2	wt3	ubc4	ubc4	ubc4	ubc5	ubc5	ubc5
Protein Id	Gene Symbol	Description	Group ID	Number of peptides	126_sn scaled	127n_sn scaled	127c_sn scaled	128n_sn scaled	128c_sn scaled	129n_sn scaled	129c_sn scaled	130n_sn scaled	130c_sn scaled	126_sn sum	127n_sn sum	127c_sn sum	128n_sn sum	128c_sn sum	129n_sn sum	129c_sn sum	130n_sn sum	130c_sn sum
sp|P43572|EPL1_YEAST	EPL1	Enhancer of polycomb-like protein 1 OS=Saccharomyces cerevisiae (strain ATCC 204508 / S288c) OX=559292 GN=EPL1 PE=1 SV=1	0	13	10.888	10.8544	11.4709	11.1017	11.2922	11.4741	10.724	11.148	11.0467	444.42	443.048	468.212	453.144	460.918	468.344	437.728	455.031	450.898
sp|P38915|SPT8_YEAST	SPT8	Transcription factor SPT8 OS=Saccharomyces cerevisiae (strain ATCC 204508 / S288c) OX=559292 GN=SPT8 PE=1 SV=1	1	16	10.7128	11.1368	11.3213	11.5358	11.1237	11.6041	11.1597	10.7958	10.6098	832.273	865.211	879.549	896.211	864.197	901.52	866.992	838.722	824.272
sp|Q3E792|RS25A_YEAST	RPS25A	40S ribosomal protein S25-A OS=Saccharomyces cerevisiae (strain ATCC 204508 / S288c) OX=559292 GN=RPS25A PE=1 SV=1	2	33	11.0531	12.015	11.1731	9.40444	10.7316	10.4109	13.5362	10.938	10.7378	3828.19	4161.35	3869.77	3257.19	3716.83	3605.76	4688.2	3788.34	3718.98
sp|Q01852|TIM44_YEAST	TIM44	Mitochondrial import inner membrane translocase subunit TIM44 OS=Saccharomyces cerevisiae (strain ATCC 204508 / S288c) OX=559292 GN=TIM44 PE=1 SV=1	3	56	10.803	11.1007	11.2863	11.0683	10.9884	10.9942	11.3225	11.2511	11.1855	6457.81	6635.72	6746.69	6616.36	6568.6	6572.1	6768.35	6725.62	6686.43
sp|P09938|RIR2_YEAST	RNR2	Ribonucleoside-diphosphate reductase small chain 1 OS=Saccharomyces cerevisiae (strain ATCC 204508 / S288c) OX=559292 GN=RNR2 PE=1 SV=2	4	49	11.798	11.2308	11.7357	10.1285	10.3178	10.3957	11.2397	11.4478	11.706	5202.11	4952.02	5174.63	4465.95	4549.43	4583.77	4955.95	5047.69	5161.56
sp|P32598|PP12_YEAST	GLC7	Serine/threonine-protein phosphatase PP1-2 OS=Saccharomyces cerevisiae (strain ATCC 204508 / S288c) OX=559292 GN=GLC7 PE=1 SV=1	5	26	11.5043	11.2245	9.63386	11.059	11.491	11.5608	10.4393	11.3283	11.759	1534.97	1497.64	1285.41	1475.56	1533.19	1542.51	1392.87	1511.48	1568.95
sp|P26570|PPZ1_YEAST	PPZ1	Serine/threonine-protein phosphatase PP-Z1 OS=Saccharomyces cerevisiae (strain ATCC 204508 / S288c) OX=559292 GN=PPZ1 PE=1 SV=5	5	19	10.8846	10.3277	11.2177	12.3068	12.168	10.9349	10.5783	10.8048	10.777	870.799	826.249	897.45	984.576	973.477	874.823	846.296	864.418	862.191
sp|P33329|PPZ2_YEAST	PPZ2	Serine/threonine-protein phosphatase PP-Z2 OS=Saccharomyces cerevisiae (strain ATCC 204508 / S288c) OX=559292 GN=PPZ2 PE=1 SV=4	5	17	10.4128	10.0039	10.7548	12.0056	11.5581	11.3064	10.597	11.7429	11.6185	381.989	366.987	394.535	440.418	424.002	414.768	388.745	430.781	426.22
sp|P04802|SYDC_YEAST	DPS1	Aspartate--tRNA ligase, cytoplasmic OS=Saccharomyces cerevisiae (strain ATCC 204508 / S288c) OX=559292 GN=DPS1 PE=1 SV=3	6	122	10.9686	11.0359	10.645	11.0722	11.8518	11.553	11.3379	10.6059	10.9297	9500.83	9559.11	9220.52	9590.59	10265.8	10007.1	9820.7	9186.64	9467.18
sp|P53075|SHE10_YEAST	SHE10	Outer spore wall assembly protein SHE10 OS=Saccharomyces cerevisiae (strain ATCC 204508 / S288c) OX=559292 GN=SHE10 PE=1 SV=1	7	36	11.4908	11.3517	11.8285	10.1673	10.3734	10.204	11.3449	11.7615	11.478	2700.54	2667.83	2779.89	2389.49	2437.92	2398.1	2666.23	2764.15	2697.51
sp|P24276|SSD1_YEAST	SSD1	Protein SSD1 OS=Saccharomyces cerevisiae (strain ATCC 204508 / S288c) OX=559292 GN=SSD1 PE=1 SV=1	8	32	10.0971	9.9359	10.3381	12.8854	13.8024	13.2341	9.95106	9.58006	10.1759	1162.81	1144.25	1190.57	1483.92	1589.53	1524.07	1145.99	1103.27	1171.89
sp|P00358|G3P2_YEAST	TDH2	Glyceraldehyde-3-phosphate dehydrogenase 2 OS=Saccharomyces cerevisiae (strain ATCC 204508 / S288c) OX=559292 GN=TDH2 PE=1 SV=3	9	547	10.8867	11.8498	11.4103	10.367	10.5242	10.5283	11.7042	11.6981	11.0312	52138.9	56751.4	54646.6	49649.8	50402.8	50422.4	56053.8	56024.8	52831
sp|P00359|G3P3_YEAST	TDH3	Glyceraldehyde-3-phosphate dehydrogenase 3 OS=Saccharomyces cerevisiae (strain ATCC 204508 / S288c) OX=559292 GN=TDH3 PE=1 SV=3	9	56	10.5836	11.3751	11.7961	10.7599	10.3132	10.6726	11.8085	11.6453	11.0458	3054.26	3282.67	3404.16	3105.14	2976.22	3079.93	3407.74	3360.66	3187.64
sp|P00360|G3P1_YEAST	TDH1	Glyceraldehyde-3-phosphate dehydrogenase 1 OS=Saccharomyces cerevisiae (strain ATCC 204508 / S288c) OX=559292 GN=TDH1 PE=1 SV=3	9	54	16.6954	9.94073	11.1831	7.00097	8.74231	9.50996	8.9482	11.5119	16.4675	13674.1	8141.84	9159.39	5734.07	7160.29	7789.03	7328.92	9428.66	13487.5
sp|P15180|SYKC_YEAST	KRS1	Lysine--tRNA ligase, cytoplasmic OS=Saccharomyces cerevisiae (strain ATCC 204508 / S288c) OX=559292 GN=KRS1 PE=1 SV=2	10	151	10.7195	11.2735	10.4795	11.3559	11.4702	11.4535	11.1745	11.0582	11.0153	12290.2	12925.4	12015.2	13019.9	13151	13131.8	12811.9	12678.6	12629.4
sp|P15705|STI1_YEAST	STI1	Heat shock protein STI1 OS=Saccharomyces cerevisiae (strain ATCC 204508 / S288c) OX=559292 GN=STI1 PE=1 SV=1	11	134	9.71843	10.7105	9.84279	12.8932	13.3	12.9895	10.3662	10.2134	9.96598	10509.5	11582.3	10644	13942.7	14382.6	14046.8	11210	11044.8	10777.2
sp|P04051|RPC1_YEAST	RPO31	DNA-directed RNA polymerase III subunit RPC1 OS=Saccharomyces cerevisiae (strain ATCC 204508 / S288c) OX=559292 GN=RPO31 PE=1 SV=1	12	99	11.1446	11.2955	11.6879	10.8316	10.5756	10.7041	11.5198	11.2462	10.9948	5715.41	5792.81	5994.07	5554.9	5423.59	5489.52	5907.84	5767.51	5638.58
sp|Q99186|AP2M_YEAST	APM4	AP-2 complex subunit mu OS=Saccharomyces cerevisiae (strain ATCC 204508 / S288c) OX=559292 GN=APM4 PE=1 SV=1	13	25	10.979	10.8776	11.8909	10.9388	10.5552	11.0247	10.4948	11.971	11.2679	891.219	882.986	965.236	887.95	856.817	894.927	851.91	971.738	914.668
sp|P32449|AROG_YEAST	ARO4	Phospho-2-dehydro-3-deoxyheptonate aldolase, tyrosine-inhibited OS=Saccharomyces cerevisiae (strain ATCC 204508 / S288c) OX=559292 GN=ARO4 PE=1 SV=2	14	61	11.0646	12.1211	11.5892	9.80886	10.5354	10.1425	11.9026	11.3773	11.4585	3766.8	4126.46	3945.41	3339.3	3586.65	3452.87	4052.07	3873.26	3900.88
sp|P14843|AROF_YEAST	ARO3	Phospho-2-dehydro-3-deoxyheptonate aldolase, phenylalanine-inhibited OS=Saccharomyces cerevisiae (strain ATCC 204508 / S288c) OX=559292 GN=ARO3 PE=1 SV=1	14	54	11.5777	10.6851	10.6364	10.8711	11.2823	11.2243	10.6173	11.1668	11.939	4273.17	3943.71	3925.73	4012.34	4164.11	4142.71	3918.7	4121.52	4406.51
sp|P53207|SNU71_YEAST	SNU71	U1 small nuclear ribonucleoprotein component SNU71 OS=Saccharomyces cerevisiae (strain ATCC 204508 / S288c) OX=559292 GN=SNU71 PE=1 SV=1	15	16	11.2842	11.1192	11.6533	10.8701	10.381	11.0445	10.9297	11.2513	11.4667	807.965	796.148	834.39	778.311	743.296	790.8	782.584	805.605	821.029
sp|P00431|CCPR_YEAST	CCP1	Cytochrome c peroxidase, mitochondrial OS=Saccharomyces cerevisiae (strain ATCC 204508 / S288c) OX=559292 GN=CCP1 PE=1 SV=2	16	31	11.7101	11.0275	10.5964	10.3076	12.1368	11.6062	11.2338	9.69229	11.6894	1928.11	1815.71	1744.73	1697.18	1998.37	1910.99	1849.68	1595.87	1924.7
sp|P28737|MSP1_YEAST	MSP1	Protein MSP1 OS=Saccharomyces cerevisiae (strain ATCC 204508 / S288c) OX=559292 GN=MSP1 PE=1 SV=2	17	28	10.5987	10.1258	10.5128	12.5829	12.2713	12.3162	10.3284	10.3467	10.9173	1383.58	1321.84	1372.36	1642.6	1601.92	1607.78	1348.29	1350.69	1425.16
sp|Q06708|VAC14_YEAST	VAC14	Vacuole morphology and inheritance protein 14 OS=Saccharomyces cerevisiae (strain ATCC 204508 / S288c) OX=559292 GN=VAC14 PE=1 SV=1	17	28	10.876	10.6815	11.0235	11.3933	11.0536	11.4305	11.0893	11.4415	11.0107	1521.96	1494.74	1542.59	1594.34	1546.81	1599.55	1551.8	1601.09	1540.81
sp|P12954|SRS2_YEAST	SRS2	ATP-dependent DNA helicase SRS2 OS=Saccharomyces cerevisiae (strain ATCC 204508 / S288c) OX=559292 GN=SRS2 PE=1 SV=2	18	17	10.6722	10.9129	12.2131	11.032	11.1465	10.914	11.2067	11.0688	10.8338	411.708	420.992	471.15	425.587	430.006	421.037	432.328	427.006	417.942
sp|P38260|FES1_YEAST	FES1	Hsp70 nucleotide exchange factor FES1 OS=Saccharomyces cerevisiae (strain ATCC 204508 / S288c) OX=559292 GN=FES1 PE=1 SV=1	19	23	9.93369	11.4026	10.3101	12.1513	13.0273	12.3338	11.8881	9.49055	9.46262	970.401	1113.89	1007.17	1187.04	1272.6	1204.86	1161.32	927.111	924.383
sp|P05030|PMA1_YEAST	PMA1	Plasma membrane ATPase 1 OS=Saccharomyces cerevisiae (strain ATCC 204508 / S288c) OX=559292 GN=PMA1 PE=1 SV=2	20	295	11.2014	11.4729	11.2477	10.6141	10.8574	10.6274	11.5905	11.3447	11.0439	19243.1	19709.5	19322.7	18234.2	18652.1	18257.1	19911.5	19489.3	18972.6
sp|P18759|SEC18_YEAST	SEC18	Vesicular-fusion protein SEC18 OS=Saccharomyces cerevisiae (strain ATCC 204508 / S288c) OX=559292 GN=SEC18 PE=1 SV=2	21	77	10.1548	10.348	10.6719	12.5658	12.3899	12.4329	10.5669	10.4251	10.4449	5015.04	5110.46	5270.4	6205.73	6118.88	6140.12	5218.55	5148.53	5158.3
sp|P33299|PRS7_YEAST	RPT1	26S proteasome regulatory subunit 7 homolog OS=Saccharomyces cerevisiae (strain ATCC 204508 / S288c) OX=559292 GN=RPT1 PE=1 SV=1	21	63	10.8419	11.7236	11.2863	10.7172	10.9528	10.8314	11.3206	11.4403	10.8859	3724.16	4027.02	3876.8	3681.31	3762.23	3720.55	3888.59	3929.71	3739.26
sp|Q12116|TMS1_YEAST	TMS1	Membrane protein TMS1 OS=Saccharomyces cerevisiae (strain ATCC 204508 / S288c) OX=559292 GN=TMS1 PE=1 SV=1	22	4	10.5344	11.0624	10.649	11.1476	10.772	10.9473	12.5448	11.4836	10.8589	170.986	179.557	172.846	180.939	174.843	177.689	203.618	186.394	176.253
sp|Q06505|IWS1_YEAST	SPN1	Transcription factor SPN1 OS=Saccharomyces cerevisiae (strain ATCC 204508 / S288c) OX=559292 GN=SPN1 PE=1 SV=1	23	50	10.7321	10.8428	11.1662	11.8581	11.2859	11.3568	10.9865	10.9437	10.8278	4143.46	4186.2	4311.08	4578.2	4357.25	4384.66	4241.69	4225.17	4180.4
sp|Q04697|GSF2_YEAST	GSF2	Glucose-signaling factor 2 OS=Saccharomyces cerevisiae (strain ATCC 204508 / S288c) OX=559292 GN=GSF2 PE=1 SV=1	24	61	11.4534	11.5145	11.9217	10.1897	9.86631	9.68026	12.2756	11.633	11.4656	3788.93	3809.13	3943.84	3370.87	3263.9	3202.35	4060.92	3848.33	3792.95
sp|P27692|SPT5_YEAST	SPT5	Transcription elongation factor SPT5 OS=Saccharomyces cerevisiae (strain ATCC 204508 / S288c) OX=559292 GN=SPT5 PE=1 SV=1	25	79	10.9498	11.2607	11.0794	11.2996	10.9676	10.9722	11.1381	11.2128	11.1198	6222.33	6399.02	6295.99	6421.15	6232.47	6235.06	6329.38	6371.83	6318.95
sp|P35197|GCS1_YEAST	GCS1	ADP-ribosylation factor GTPase-activating protein GCS1 OS=Saccharomyces cerevisiae (strain ATCC 204508 / S288c) OX=559292 GN=GCS1 PE=1 SV=1	26	42	10.6645	11.3788	11.1013	11.2737	11.0185	11.3998	11.543	10.5292	11.0911	2495.12	2662.24	2597.31	2637.66	2577.94	2667.16	2700.67	2463.48	2594.94
sp|Q02959|HOS3_YEAST	HOS3	Histone deacetylase HOS3 OS=Saccharomyces cerevisiae (strain ATCC 204508 / S288c) OX=559292 GN=HOS3 PE=1 SV=1	27	18	11.2418	11.2849	11.8773	10.8836	10.6978	10.3522	11.1209	11.277	11.2645	922.078	925.616	974.204	892.696	877.46	849.109	912.159	924.968	923.943
sp|P39732|GIP4_YEAST	GIP4	GLC7-interacting protein 4 OS=Saccharomyces cerevisiae (strain ATCC 204508 / S288c) OX=559292 GN=GIP4 PE=1 SV=2	28	15	11.0605	10.875	11.5268	10.9542	11.0738	10.9736	10.919	11.0591	11.5579	705.228	693.402	734.963	698.454	706.078	699.69	696.209	705.137	736.943
sp|Q12355|PST1_YEAST	PST1	Cell wall mannoprotein PST1 OS=Saccharomyces cerevisiae (strain ATCC 204508 / S288c) OX=559292 GN=PST1 PE=1 SV=1	29	9	10.1625	10.3442	9.73367	13.4279	13.4111	13.2401	10.0907	10.1606	9.42932	499.694	508.625	478.607	660.253	659.427	651.018	496.164	499.597	463.642
sp|Q06010|STE23_YEAST	STE23	A-factor-processing enzyme OS=Saccharomyces cerevisiae (strain ATCC 204508 / S288c) OX=559292 GN=STE23 PE=1 SV=2	30	67	10.7635	10.9295	11.208	11.4106	11.0033	11.2398	11.208	11.1543	11.0831	3840.84	3900.07	3999.46	4071.75	3926.42	4010.79	3999.44	3980.27	3954.87
sp|P38431|IF5_YEAST	TIF5	Eukaryotic translation initiation factor 5 OS=Saccharomyces cerevisiae (strain ATCC 204508 / S288c) OX=559292 GN=TIF5 PE=1 SV=1	31	82	10.8882	11.3316	11.2277	11.0645	11.1527	11.2162	11.1563	11.0295	10.9333	8525.25	8872.43	8791.06	8663.29	8732.34	8782.05	8735.13	8635.88	8560.58
sp|P32790|SLA1_YEAST	SLA1	Actin cytoskeleton-regulatory complex protein SLA1 OS=Saccharomyces cerevisiae (strain ATCC 204508 / S288c) OX=559292 GN=SLA1 PE=1 SV=1	32	54	11.007	11.1829	11.0395	11.0241	11.2933	11.1506	11.161	10.9588	11.1828	3805.91	3866.75	3817.17	3811.83	3904.93	3855.57	3859.16	3789.24	3866.72
sp|P16521|EF3A_YEAST	YEF3	Elongation factor 3A OS=Saccharomyces cerevisiae (strain ATCC 204508 / S288c) OX=559292 GN=YEF3 PE=1 SV=4	33	512	10.5592	10.9447	10.5777	11.7597	11.9001	11.8539	11.0845	10.743	10.5771	44079.8	45689.2	44156.8	49091.4	49677.4	49484.7	46272.7	44847.2	44154.4
sp|P32478|HS150_YEAST	HSP150	Cell wall mannoprotein HSP150 OS=Saccharomyces cerevisiae (strain ATCC 204508 / S288c) OX=559292 GN=HSP150 PE=1 SV=2	34	32	11.7722	10.4833	10.4361	11.4032	12.8459	12.3257	10.535	9.52471	10.6738	4455.33	3967.55	3949.69	4315.69	4861.7	4664.84	3987.11	3604.75	4039.65
sp|P47001|CIS3_YEAST	CIS3	Cell wall mannoprotein CIS3 OS=Saccharomyces cerevisiae (strain ATCC 204508 / S288c) OX=559292 GN=CIS3 PE=1 SV=1	34	12	11.6834	10.8765	10.9927	11.0284	11.8818	12.1851	10.3451	10.5694	10.4375	790.627	736.029	743.891	746.309	804.057	824.582	700.063	715.246	706.319
sp|Q03178|PIR1_YEAST	PIR1	Cell wall mannoprotein PIR1 OS=Saccharomyces cerevisiae (strain ATCC 204508 / S288c) OX=559292 GN=PIR1 PE=1 SV=1	34	9	11.7225	10.9783	11.2587	10.2	11.4657	10.9341	11.8957	10.6797	10.8651	632.423	592.274	607.401	550.282	618.568	589.886	641.766	576.165	586.165
sp|Q03180|PIR3_YEAST	PIR3	Cell wall mannoprotein PIR3 OS=Saccharomyces cerevisiae (strain ATCC 204508 / S288c) OX=559292 GN=PIR3 PE=1 SV=3	34	1	10.9072	9.75384	9.62193	12.7382	12.7987	13.3193	11.0379	8.10219	11.7207	32.1175	28.7213	28.3328	37.5092	37.687	39.2203	32.5023	23.8578	34.5128
sp|P46675|STU2_YEAST	STU2	Protein STU2 OS=Saccharomyces cerevisiae (strain ATCC 204508 / S288c) OX=559292 GN=STU2 PE=1 SV=1	35	40	10.0702	10.6926	10.6773	12.6915	12.2891	12.2849	10.4914	10.3252	10.4779	2403.99	2552.58	2548.92	3029.77	2933.7	2932.69	2504.53	2464.86	2501.33
sp|Q05788|PNPH_YEAST	PNP1	Purine nucleoside phosphorylase OS=Saccharomyces cerevisiae (strain ATCC 204508 / S288c) OX=559292 GN=PNP1 PE=1 SV=1	36	19	11.0338	10.886	10.5505	11.4819	11.6548	12.0112	10.4844	10.8421	11.0553	1147.51	1132.13	1097.24	1194.11	1212.08	1249.15	1090.37	1127.57	1149.74
sp|P25339|PUF4_YEAST	PUF4	Pumilio homology domain family member 4 OS=Saccharomyces cerevisiae (strain ATCC 204508 / S288c) OX=559292 GN=PUF4 PE=1 SV=2	37	31	11.9589	12.0999	11.9503	9.41809	9.24733	9.20285	12.2696	11.7719	12.0811	2649.53	2680.79	2647.63	2086.62	2048.78	2038.93	2718.38	2608.12	2676.62
sp|P00925|ENO2_YEAST	ENO2	Enolase 2 OS=Saccharomyces cerevisiae (strain ATCC 204508 / S288c) OX=559292 GN=ENO2 PE=1 SV=2	38	505	10.8002	12.1318	11.0916	10.4552	11.0379	10.8548	10.8532	11.7321	11.0433	40344	45318.1	41432.5	39055.3	41231.8	40547.8	40542	43825.1	41252.2
sp|P00924|ENO1_YEAST	ENO1	Enolase 1 OS=Saccharomyces cerevisiae (strain ATCC 204508 / S288c) OX=559292 GN=ENO1 PE=1 SV=3	38	83	13.3166	9.99255	10.6222	9.97584	12.0824	12.4923	8.20198	11.0134	12.3027	7753.91	5818.39	6185.01	5808.66	7035.27	7273.92	4775.79	6412.81	7163.52
sp|P11484|SSB1_YEAST	SSB1	Ribosome-associated molecular chaperone SSB1 OS=Saccharomyces cerevisiae (strain ATCC 204508 / S288c) OX=559292 GN=SSB1 PE=1 SV=3	39	366	11.0118	11.6388	11.446	10.5662	10.4831	10.6333	11.5767	11.5439	11.1002	29257.1	30922.9	30410.6	28073.2	27852.4	28251.3	30757.8	30670.8	29492
sp|P10592|HSP72_YEAST	SSA2	Heat shock protein SSA2 OS=Saccharomyces cerevisiae (strain ATCC 204508 / S288c) OX=559292 GN=SSA2 PE=1 SV=3	39	312	10.005	11.0814	11.2638	11.4374	11.1957	11.3558	11.5407	11.252	10.8683	20404.4	22599.7	22971.6	23325.8	22832.7	23159.4	23536.3	22947.5	22165
sp|P22202|HSP74_YEAST	SSA4	Heat shock protein SSA4 OS=Saccharomyces cerevisiae (strain ATCC 204508 / S288c) OX=559292 GN=SSA4 PE=1 SV=3	39	159	11.079	11.852	10.047	11.2259	10.6762	11.4675	11.0287	11.5501	11.0737	24500.9	26210.4	22218.7	24825.8	23610.1	25360	24389.6	25542.8	24489.2
sp|P16474|BIP_YEAST	KAR2	Endoplasmic reticulum chaperone BiP OS=Saccharomyces cerevisiae (strain ATCC 204508 / S288c) OX=559292 GN=KAR2 PE=1 SV=1	39	137	11.2551	12.0554	11.5506	9.89606	10.09	10.2619	12.2096	11.5209	11.1604	12902.6	13820	13241.2	11344.6	11566.9	11764	13996.8	13207.2	12794
sp|P10591|HSP71_YEAST	SSA1	Heat shock protein SSA1 OS=Saccharomyces cerevisiae (strain ATCC 204508 / S288c) OX=559292 GN=SSA1 PE=1 SV=4	39	51	11.2723	9.50777	9.77746	13.3964	13.6388	13.5201	8.98879	9.45068	10.4477	1918.73	1618.38	1664.28	2280.28	2321.55	2301.34	1530.04	1608.66	1778.36
sp|P40150|SSB2_YEAST	SSB2	Ribosome-associated molecular chaperone SSB2 OS=Saccharomyces cerevisiae (strain ATCC 204508 / S288c) OX=559292 GN=SSB2 PE=1 SV=2	39	7	10.7086	11.5127	12.5734	10.6355	9.81535	10.696	11.6065	12.357	10.095	110.655	118.964	129.924	109.9	101.425	110.525	119.933	127.688	104.315
sp|P50089|YG51_YEAST	YGR237C	Uncharacterized protein YGR237C OS=Saccharomyces cerevisiae (strain ATCC 204508 / S288c) OX=559292 GN=YGR237C PE=1 SV=1	40	22	10.4176	10.215	11.7889	12.3956	11.7868	12.1232	10.1486	10.4875	10.6368	978.683	959.653	1107.51	1164.51	1107.31	1138.92	953.41	985.245	999.274
sp|P33892|GCN1_YEAST	GCN1	eIF-2-alpha kinase activator GCN1 OS=Saccharomyces cerevisiae (strain ATCC 204508 / S288c) OX=559292 GN=GCN1 PE=1 SV=1	41	220	10.9271	10.9548	11.1609	11.4428	11.2139	11.1372	11.3682	10.9898	10.8053	20884.8	20937.6	21331.6	21870.4	21432.8	21286.2	21727.7	21004.6	20651.9
sp|P32263|P5CR_YEAST	PRO3	Pyrroline-5-carboxylate reductase OS=Saccharomyces cerevisiae (strain ATCC 204508 / S288c) OX=559292 GN=PRO3 PE=1 SV=1	42	42	11.337	11.2482	11.6006	10.4569	10.5518	10.4136	11.4986	11.4809	11.4124	4307.35	4273.61	4407.5	3972.96	4009.02	3956.53	4368.73	4362.04	4335.98
sp|Q99258|RIB3_YEAST	RIB3	3,4-dihydroxy-2-butanone 4-phosphate synthase OS=Saccharomyces cerevisiae (strain ATCC 204508 / S288c) OX=559292 GN=RIB3 PE=1 SV=1	43	32	11.6712	12.2183	10.5466	9.83608	10.218	10.3673	10.6836	12.2116	12.2472	2679.64	2805.25	2421.44	2258.31	2346	2380.28	2452.89	2803.7	2811.89
sp|P54964|ORN_YEAST	REX2	Oligoribonuclease, mitochondrial OS=Saccharomyces cerevisiae (strain ATCC 204508 / S288c) OX=559292 GN=REX2 PE=1 SV=1	44	8	10.7446	10.7729	11.6258	10.6101	10.8896	10.3279	11.7638	11.5321	11.733	268.147	268.854	290.139	264.79	271.767	257.748	293.584	287.801	292.814
sp|P43561|FET5_YEAST	FET5	Iron transport multicopper oxidase FET5 OS=Saccharomyces cerevisiae (strain ATCC 204508 / S288c) OX=559292 GN=FET5 PE=1 SV=1	45	28	11.2665	11.1636	11.0074	10.5994	11.0742	10.8708	11.1933	11.4996	11.3251	1020.62	1011.31	997.152	960.198	1003.21	984.785	1013.99	1041.74	1025.94
sp|P06776|PDE2_YEAST	PDE2	3',5'-cyclic-nucleotide phosphodiesterase 2 OS=Saccharomyces cerevisiae (strain ATCC 204508 / S288c) OX=559292 GN=PDE2 PE=1 SV=2	46	18	11.5475	11.0696	11.7394	10.4235	10.1067	10.6483	10.9914	11.3875	12.0861	1003.53	962.002	1020.21	905.85	878.322	925.385	955.207	989.633	1050.34
sp|P07342|ILVB_YEAST	ILV2	Acetolactate synthase catalytic subunit, mitochondrial OS=Saccharomyces cerevisiae (strain ATCC 204508 / S288c) OX=559292 GN=ILV2 PE=1 SV=1	47	112	10.6273	10.944	11.0627	11.5652	11.5884	11.7601	10.998	10.567	10.8873	7760.8	7992.07	8078.75	8445.66	8462.62	8588	8031.46	7716.75	7950.6
sp|P07275|PUT2_YEAST	PUT2	Delta-1-pyrroline-5-carboxylate dehydrogenase, mitochondrial OS=Saccharomyces cerevisiae (strain ATCC 204508 / S288c) OX=559292 GN=PUT2 PE=1 SV=2	48	73	10.1302	10.1924	10.5674	12.5498	12.7371	12.7149	10.2519	10.1944	10.6618	4734.03	4763.1	4938.35	5864.74	5952.28	5941.92	4790.9	4764.01	4982.43
sp|P81450|ATP18_YEAST	ATP18	ATP synthase subunit J, mitochondrial OS=Saccharomyces cerevisiae (strain ATCC 204508 / S288c) OX=559292 GN=ATP18 PE=1 SV=1	49	14	11.4213	10.6839	10.8997	11.0202	11.213	11.7294	9.92434	10.9921	12.116	2528.41	2365.15	2412.93	2439.61	2482.29	2596.59	2197.01	2433.39	2682.18
sp|Q04053|SNX41_YEAST	SNX41	Sorting nexin-41 OS=Saccharomyces cerevisiae (strain ATCC 204508 / S288c) OX=559292 GN=SNX41 PE=1 SV=1	50	12	10.3125	10.4002	10.9315	12.428	12.1785	12.1135	10.5971	10.9393	10.0994	443.629	447.402	470.258	534.634	523.902	521.103	455.87	470.592	434.463
sp|P04161|PUR3_YEAST	ADE8	Phosphoribosylglycinamide formyltransferase OS=Saccharomyces cerevisiae (strain ATCC 204508 / S288c) OX=559292 GN=ADE8 PE=1 SV=1	51	24	10.4284	10.7247	11.1473	11.6109	12.1219	12.161	10.4077	10.5802	10.8177	1194	1227.92	1276.31	1329.39	1387.9	1392.38	1191.63	1211.38	1238.58
sp|P25270|MRM1_YEAST	MRM1	rRNA methyltransferase 1, mitochondrial OS=Saccharomyces cerevisiae (strain ATCC 204508 / S288c) OX=559292 GN=MRM1 PE=1 SV=2	52	16	10.7201	10.7354	11.4916	11.4456	10.3372	10.6624	10.9216	11.3488	12.3374	1462.78	1464.86	1568.05	1561.77	1410.54	1454.91	1490.27	1548.56	1683.46
sp|P40480|HOS4_YEAST	HOS4	Protein HOS4 OS=Saccharomyces cerevisiae (strain ATCC 204508 / S288c) OX=559292 GN=HOS4 PE=1 SV=1	53	19	10.2354	10.7286	11.8545	11.3958	11.0569	11.2232	11.2359	11.5526	10.7173	518.707	543.702	600.761	577.518	560.34	568.767	569.41	585.46	543.129
sp|P33751|PAD1_YEAST	PAD1	Flavin prenyltransferase PAD1, mitochondrial OS=Saccharomyces cerevisiae (strain ATCC 204508 / S288c) OX=559292 GN=PAD1 PE=1 SV=2	54	8	10.9961	12.3066	11.136	9.40986	9.99915	10.4192	11.6373	12.3348	11.7609	420.901	471.065	426.257	360.185	382.741	398.821	445.446	472.144	450.177
sp|P32844|SEC6_YEAST	SEC6	Exocyst complex component SEC6 OS=Saccharomyces cerevisiae (strain ATCC 204508 / S288c) OX=559292 GN=SEC6 PE=1 SV=2	55	30	11.452	11.228	11.9684	10.8666	10.0823	10.519	11.4666	11.4913	10.9257	1850.68	1814.49	1934.13	1756.08	1629.34	1699.91	1853.05	1857.04	1765.63
sp|Q04048|SYF1_YEAST	SYF1	Pre-mRNA-splicing factor SYF1 OS=Saccharomyces cerevisiae (strain ATCC 204508 / S288c) OX=559292 GN=SYF1 PE=1 SV=1	55	11	11.1575	10.9368	11.0129	11.212	11.3577	10.8228	11.229	10.7228	11.5485	412.693	404.528	407.346	414.707	420.096	400.314	415.338	396.614	427.157
sp|P45818|ROK1_YEAST	ROK1	ATP-dependent RNA helicase ROK1 OS=Saccharomyces cerevisiae (strain ATCC 204508 / S288c) OX=559292 GN=ROK1 PE=1 SV=1	56	46	10.5761	10.7085	10.7647	12.3632	11.7792	12.0667	10.5734	10.7266	10.4415	2658.63	2691.92	2706.06	3107.89	2961.07	3033.34	2657.97	2696.47	2624.8
sp|Q12363|WTM1_YEAST	WTM1	Transcriptional modulator WTM1 OS=Saccharomyces cerevisiae (strain ATCC 204508 / S288c) OX=559292 GN=WTM1 PE=1 SV=1	57	46	13.0591	10.5247	11.4001	10.0608	11.0643	11.2111	10.3736	10.3026	12.0037	4722.23	3805.8	4122.33	3638.05	4000.94	4053.98	3751.16	3725.49	4340.62
sp|Q08208|NOP12_YEAST	NOP12	Nucleolar protein 12 OS=Saccharomyces cerevisiae (strain ATCC 204508 / S288c) OX=559292 GN=NOP12 PE=1 SV=1	58	69	11.0314	11.0892	10.7846	11.193	11.6209	11.4418	11.0673	11.0309	10.7408	5958.87	5990.07	5825.54	6046.15	6277.31	6180.57	5978.25	5958.57	5801.89
sp|P25642|IMG2_YEAST	IMG2	54S ribosomal protein IMG2, mitochondrial OS=Saccharomyces cerevisiae (strain ATCC 204508 / S288c) OX=559292 GN=IMG2 PE=1 SV=2	59	23	10.6329	10.6476	11.093	11.732	11.6908	11.7661	10.431	10.82	11.1866	1307.51	1309.31	1364.08	1442.67	1437.59	1446.86	1282.68	1330.51	1375.6
sp|Q03653|EFR3_YEAST	EFR3	Protein EFR3 OS=Saccharomyces cerevisiae (strain ATCC 204508 / S288c) OX=559292 GN=EFR3 PE=1 SV=1	60	40	11.3052	11.5847	11.8534	10.1493	10.0391	10.1557	11.8896	11.5338	11.4892	2258.52	2314.35	2368.02	2027.59	2005.58	2028.88	2375.27	2304.17	2295.27
sp|Q05787|HRD3_YEAST	HRD3	ERAD-associated E3 ubiquitin-protein ligase component HRD3 OS=Saccharomyces cerevisiae (strain ATCC 204508 / S288c) OX=559292 GN=HRD3 PE=1 SV=1	61	21	11.083	11.7105	11.6033	10.7831	10.7019	10.5486	11.2306	11.2949	11.0441	1272.35	1344.39	1332.09	1237.93	1228.61	1211	1289.31	1296.68	1267.89
sp|P19097|FAS2_YEAST	FAS2	Fatty acid synthase subunit alpha OS=Saccharomyces cerevisiae (strain ATCC 204508 / S288c) OX=559292 GN=FAS2 PE=1 SV=2	62	434	10.8331	11.6237	11.4278	10.5468	10.7381	10.6476	12.0299	11.2769	10.876	38800.5	41632.1	40930.5	37775.2	38460.1	38136.1	43087	40389.9	38954.2
sp|P54838|DAK1_YEAST	DAK1	Dihydroxyacetone kinase 1 OS=Saccharomyces cerevisiae (strain ATCC 204508 / S288c) OX=559292 GN=DAK1 PE=1 SV=1	63	70	10.1289	9.7764	9.83498	13.1789	13.5553	13.5655	9.66993	10.1413	10.1487	5161.29	4981.66	5011.51	6715.45	6907.25	6912.45	4927.41	5167.6	5171.36
sp|P16861|PFKA1_YEAST	PFK1	ATP-dependent 6-phosphofructokinase subunit alpha OS=Saccharomyces cerevisiae (strain ATCC 204508 / S288c) OX=559292 GN=PFK1 PE=1 SV=1	64	195	10.889	11.2745	11.1099	11.0745	11.1656	10.958	11.4213	11.2416	10.8656	17254.9	17865.9	17605	17549	17693.2	17364.2	18098.5	17813.6	17217.9
sp|P16862|PFKA2_YEAST	PFK2	ATP-dependent 6-phosphofructokinase subunit beta OS=Saccharomyces cerevisiae (strain ATCC 204508 / S288c) OX=559292 GN=PFK2 PE=1 SV=4	64	159	10.3571	10.2766	10.8703	12.4149	12.2306	12.1954	10.8089	10.4736	10.3725	14034.4	13925.3	14729.9	16822.9	16573.2	16525.5	14646.7	14192.4	14055.3
sp|P29056|TF3B_YEAST	BRF1	Transcription factor IIIB 70 kDa subunit OS=Saccharomyces cerevisiae (strain ATCC 204508 / S288c) OX=559292 GN=BRF1 PE=1 SV=1	65	18	10.7328	10.6933	11.0443	11.4671	11.7205	11.2777	11.7814	10.741	10.5419	573.528	571.417	590.176	612.771	626.307	602.645	629.565	573.969	563.328
sp|P23287|PP2B1_YEAST	CNA1	Serine/threonine-protein phosphatase 2B catalytic subunit A1 OS=Saccharomyces cerevisiae (strain ATCC 204508 / S288c) OX=559292 GN=CNA1 PE=1 SV=2	66	25	10.5242	10.7831	11.307	12.2566	11.6479	11.765	10.2895	10.7426	10.6842	1328.97	1361.65	1427.81	1547.72	1470.86	1485.64	1299.32	1356.54	1349.17
sp|P00127|QCR6_YEAST	QCR6	Cytochrome b-c1 complex subunit 6, mitochondrial OS=Saccharomyces cerevisiae (strain ATCC 204508 / S288c) OX=559292 GN=QCR6 PE=1 SV=2	67	9	9.60803	10.0977	9.97132	10.9795	10.6679	11.4979	10.238	12.8822	14.0575	797.875	838.54	828.044	911.762	885.891	954.813	850.188	1069.77	1167.37
sp|P38789|SSF1_YEAST	SSF1	Ribosome biogenesis protein SSF1 OS=Saccharomyces cerevisiae (strain ATCC 204508 / S288c) OX=559292 GN=SSF1 PE=1 SV=1	68	28	10.3523	10.6936	10.9631	12.0258	11.6874	11.9246	11.0722	10.6427	10.6384	2339.76	2416.91	2477.82	2717.99	2641.52	2695.14	2502.47	2405.4	2404.42
sp|P38213|DSF2_YEAST	DSF2	Protein DSF2 OS=Saccharomyces cerevisiae (strain ATCC 204508 / S288c) OX=559292 GN=DSF2 PE=1 SV=2	68	5	10.3986	11.6214	11.6746	12.4869	11.4116	10.4682	10.8699	11.1001	9.96858	157.789	176.344	177.152	189.478	173.161	158.845	164.941	168.434	151.264
sp|Q12153|SSF2_YEAST	SSF2	Ribosome biogenesis protein SSF2 OS=Saccharomyces cerevisiae (strain ATCC 204508 / S288c) OX=559292 GN=SSF2 PE=1 SV=1	68	4	9.383	10.3248	11.4124	12.7682	12.2294	11.573	11.2424	10.8622	10.2047	142.034	156.289	172.754	193.277	185.12	175.184	170.179	164.425	154.473
sp|P32419|MDHP_YEAST	MDH3	Malate dehydrogenase, peroxisomal OS=Saccharomyces cerevisiae (strain ATCC 204508 / S288c) OX=559292 GN=MDH3 PE=1 SV=3	69	52	11.452	10.7108	11.0769	11.3245	11.2482	11.2976	10.58	10.8681	11.4419	5405.51	5055.66	5228.44	5345.3	5309.32	5332.64	4993.92	5129.88	5400.74
sp|P53174|PRM8_YEAST	PRM8	Pheromone-regulated membrane protein 8 OS=Saccharomyces cerevisiae (strain ATCC 204508 / S288c) OX=559292 GN=PRM8 PE=1 SV=1	70	8	10.2445	10.2898	10.4074	13.1886	12.702	12.0969	9.48492	10.9543	10.6315	359.792	361.38	365.513	463.189	446.097	424.847	333.113	384.72	373.382
sp|P38689|KPR3_YEAST	PRS3	Ribose-phosphate pyrophosphokinase 3 OS=Saccharomyces cerevisiae (strain ATCC 204508 / S288c) OX=559292 GN=PRS3 PE=1 SV=1	71	49	10.9057	10.9012	10.9831	11.869	11.6746	11.7369	10.5181	10.7603	10.6511	3516.36	3514.89	3541.3	3826.97	3764.29	3784.36	3391.38	3469.46	3434.26
sp|P38063|KPR4_YEAST	PRS4	Ribose-phosphate pyrophosphokinase 4 OS=Saccharomyces cerevisiae (strain ATCC 204508 / S288c) OX=559292 GN=PRS4 PE=1 SV=3	71	34	10.6072	11.0271	11.3396	11.5415	11.3206	11.3336	10.9247	10.8765	11.0293	1907.69	1983.2	2039.41	2075.71	2035.99	2038.33	1964.78	1956.11	1983.59
sp|P38620|KPR2_YEAST	PRS2	Ribose-phosphate pyrophosphokinase 2 OS=Saccharomyces cerevisiae (strain ATCC 204508 / S288c) OX=559292 GN=PRS2 PE=1 SV=1	71	19	10.4503	10.676	10.9356	12.1711	11.9334	12.2913	10.5216	10.6566	10.3641	871.246	890.063	911.711	1014.72	994.896	1024.73	877.189	888.446	864.064
sp|Q03629|YMH9_YEAST	YML079W	Uncharacterized protein YML079W OS=Saccharomyces cerevisiae (strain ATCC 204508 / S288c) OX=559292 GN=YML079W PE=1 SV=1	72	12	11.4102	11.3244	10.773	10.6196	10.6898	10.7878	11.3812	11.1804	11.8336	570.871	566.579	538.988	531.316	534.827	539.731	569.416	559.37	592.051
sp|Q08647|PUS7_YEAST	PUS7	Multisubstrate pseudouridine synthase 7 OS=Saccharomyces cerevisiae (strain ATCC 204508 / S288c) OX=559292 GN=PUS7 PE=1 SV=1	73	60	10.9288	11.572	11.1824	11.0985	10.8031	11.0392	11.0583	11.2213	11.0964	4191.31	4437.99	4288.56	4256.41	4143.1	4233.65	4240.96	4303.5	4255.59
sp|Q08162|RRP44_YEAST	DIS3	Exosome complex exonuclease DIS3 OS=Saccharomyces cerevisiae (strain ATCC 204508 / S288c) OX=559292 GN=DIS3 PE=1 SV=1	74	93	10.8425	10.8582	11.2564	11.6634	11.5328	11.3415	11.0966	10.6697	10.7388	5525.8	5533.77	5736.74	5944.14	5877.58	5780.08	5655.29	5437.71	5472.95
sp|P06115|CATT_YEAST	CTT1	Catalase T OS=Saccharomyces cerevisiae (strain ATCC 204508 / S288c) OX=559292 GN=CTT1 PE=1 SV=3	75	13	12.1916	12.5047	12.708	6.6818	8.58742	9.30739	12.7653	13.6438	11.61	1094.57	1122.68	1140.93	599.896	770.984	835.624	1146.08	1224.95	1042.35
sp|Q02555|RNT1_YEAST	RNT1	Ribonuclease 3 OS=Saccharomyces cerevisiae (strain ATCC 204508 / S288c) OX=559292 GN=RNT1 PE=1 SV=1	76	28	11.0194	10.6388	11.2017	10.8124	11.2742	11.3581	10.9461	11.8918	10.8576	1129.35	1090.34	1148.03	1108.13	1155.46	1164.06	1121.84	1218.76	1112.77
sp|P40459|PANC_YEAST	PAN6	Pantoate--beta-alanine ligase OS=Saccharomyces cerevisiae (strain ATCC 204508 / S288c) OX=559292 GN=PAN6 PE=1 SV=2	76	27	10.995	11.2174	11.3041	11.1878	10.9344	11.1828	10.8709	11.2205	11.0871	2380.31	2428.47	2447.24	2422.05	2367.19	2420.97	2353.45	2429.14	2400.26
sp|P53115|INO80_YEAST	INO80	Chromatin-remodeling ATPase INO80 OS=Saccharomyces cerevisiae (strain ATCC 204508 / S288c) OX=559292 GN=INO80 PE=1 SV=1	77	61	10.8828	11.0961	10.5483	11.7862	11.7187	11.6202	10.5968	11.2144	10.5364	3351.75	3417.44	3248.71	3629.97	3609.18	3578.85	3263.65	3453.87	3245.06
sp|Q01919|KIN4_YEAST	KIN4	Serine/threonine-protein kinase KIN4 OS=Saccharomyces cerevisiae (strain ATCC 204508 / S288c) OX=559292 GN=KIN4 PE=1 SV=1	78	28	10.9556	11.1545	11.3093	11.1119	10.766	10.8022	11.3565	11.3711	11.1728	1475.66	1502.45	1523.3	1496.72	1450.13	1455	1529.66	1531.63	1504.92
sp|Q12152|YP150_YEAST	YPL150W	Putative serine/threonine-protein kinase YPL150W OS=Saccharomyces cerevisiae (strain ATCC 204508 / S288c) OX=559292 GN=YPL150W PE=1 SV=1	78	13	10.6016	10.6702	11.8745	10.9495	10.9905	11.2738	11.3272	11.405	10.9078	511.684	514.995	573.119	528.476	530.456	544.127	546.708	550.459	526.463
sp|Q03002|FRK1_YEAST	FRK1	Fatty acyl-CoA synthetase and RNA processing-associated kinase 1 OS=Saccharomyces cerevisiae (strain ATCC 204508 / S288c) OX=559292 GN=FRK1 PE=1 SV=1	78	10	11.1433	10.6744	11.7571	11.5575	11.1883	10.7712	11.2809	10.6553	10.972	405.525	388.458	427.861	420.598	407.161	391.982	410.532	387.767	399.289
sp|P47039|BNA3_YEAST	BNA3	Probable kynurenine--oxoglutarate transaminase BNA3 OS=Saccharomyces cerevisiae (strain ATCC 204508 / S288c) OX=559292 GN=BNA3 PE=1 SV=1	79	24	11.5757	10.5966	11.1155	10.7842	11.3754	11.1352	10.5188	10.9621	11.9366	1682.32	1540.02	1615.43	1567.29	1653.2	1618.3	1528.71	1593.14	1734.76
sp|P38011|GBLP_YEAST	ASC1	Guanine nucleotide-binding protein subunit beta-like protein OS=Saccharomyces cerevisiae (strain ATCC 204508 / S288c) OX=559292 GN=ASC1 PE=1 SV=4	80	153	11.2396	11.85	11.7549	10.0067	9.87742	10.0778	11.6296	11.9491	11.6148	10215.6	10770.3	10683.9	9095.02	8977.5	9159.66	10570.1	10860.4	10556.6
sp|Q06629|HDA2_YEAST	HDA2	HDA1 complex subunit 2 OS=Saccharomyces cerevisiae (strain ATCC 204508 / S288c) OX=559292 GN=HDA2 PE=1 SV=1	81	27	10.6001	11.1197	11.2532	11.667	11.3692	11.7911	10.1944	11.034	10.9711	890.426	934.074	945.287	980.043	955.033	990.473	856.346	926.875	921.59
sp|P54070|KTR6_YEAST	KTR6	Mannosyltransferase KTR6 OS=Saccharomyces cerevisiae (strain ATCC 204508 / S288c) OX=559292 GN=KTR6 PE=1 SV=1	82	24	10.7501	11.341	11.6177	11.033	10.6822	10.8245	11.1042	11.5853	11.0621	1459.18	1539.38	1576.95	1497.58	1449.96	1469.28	1507.25	1572.55	1501.53
sp|P47064|AP3S_YEAST	APS3	AP-3 complex subunit sigma OS=Saccharomyces cerevisiae (strain ATCC 204508 / S288c) OX=559292 GN=APS3 PE=1 SV=1	83	8	10.686	11.4527	11.5896	11.2923	10.8492	10.982	11.1867	10.8603	11.1011	402.112	430.962	436.113	424.927	408.252	413.249	420.954	408.671	417.732
sp|P17967|PDI_YEAST	PDI1	Protein disulfide-isomerase OS=Saccharomyces cerevisiae (strain ATCC 204508 / S288c) OX=559292 GN=PDI1 PE=1 SV=2	84	104	11.5014	12.1172	11.7516	9.42773	9.83379	10.1116	12.0986	11.3948	11.7634	11369	11977.8	11616.4	9319.28	9720.66	9995.24	11959.4	11263.7	11628.1
sp|Q04599|RM01_YEAST	MRPL1	54S ribosomal protein L1, mitochondrial OS=Saccharomyces cerevisiae (strain ATCC 204508 / S288c) OX=559292 GN=MRPL1 PE=1 SV=1	85	28	10.72	10.9402	11.4261	11.249	11.1692	11.4092	10.9968	10.8183	11.2711	1341.02	1368.57	1429.36	1407.2	1397.22	1427.24	1375.65	1353.31	1409.97
sp|P32769|HBS1_YEAST	HBS1	Elongation factor 1 alpha-like protein OS=Saccharomyces cerevisiae (strain ATCC 204508 / S288c) OX=559292 GN=HBS1 PE=1 SV=2	86	39	10.4518	10.9021	11.2595	11.9548	11.6454	11.5362	10.8357	10.6908	10.7237	1839.55	1918.81	1981.72	2104.1	2049.64	2030.41	1907.13	1881.63	1887.41
sp|Q12164|POM33_YEAST	POM33	Pore membrane protein of 33 kDa OS=Saccharomyces cerevisiae (strain ATCC 204508 / S288c) OX=559292 GN=POM33 PE=1 SV=1	86	8	12.0912	10.9041	11.1932	11.0849	10.4394	10.2275	10.5648	11.6379	11.8571	882.808	796.13	817.241	809.332	762.202	746.732	771.363	849.711	865.711
sp|Q06339|TFC6_YEAST	TFC6	Transcription factor tau 91 kDa subunit OS=Saccharomyces cerevisiae (strain ATCC 204508 / S288c) OX=559292 GN=TFC6 PE=1 SV=1	87	7	11.1224	10.3186	11.0322	12.058	11.0101	11.9123	10.9485	11.0582	10.5398	127.355	118.152	126.322	138.068	126.069	136.399	125.364	126.62	120.684
sp|P08539|GPA1_YEAST	GPA1	Guanine nucleotide-binding protein alpha-1 subunit OS=Saccharomyces cerevisiae (strain ATCC 204508 / S288c) OX=559292 GN=GPA1 PE=1 SV=3	88	30	11.3427	11.3804	11.1357	10.8313	11.6186	11.2665	10.7693	10.9386	10.7167	1774.28	1780.18	1741.91	1694.29	1817.44	1762.35	1684.59	1711.07	1676.36
sp|P54114|ALDH3_YEAST	ALD3	Aldehyde dehydrogenase [NAD(P)+] 2 OS=Saccharomyces cerevisiae (strain ATCC 204508 / S288c) OX=559292 GN=ALD3 PE=1 SV=1	89	38	18.0815	9.00385	8.70634	10.1421	11.0675	11.2156	8.77011	10.0377	12.9753	3024	1505.83	1456.07	1696.19	1850.96	1875.74	1466.74	1678.74	2170.03
sp|P47771|ALDH2_YEAST	ALD2	Aldehyde dehydrogenase [NAD(P)+] 1 OS=Saccharomyces cerevisiae (strain ATCC 204508 / S288c) OX=559292 GN=ALD2 PE=1 SV=2	89	7	10.8541	8.96384	9.68946	12.8098	14.27	13.8555	10.4141	8.94023	10.203	163.381	134.928	145.851	192.82	214.799	208.559	156.758	134.573	153.581
sp|P07149|FAS1_YEAST	FAS1	Fatty acid synthase subunit beta OS=Saccharomyces cerevisiae (strain ATCC 204508 / S288c) OX=559292 GN=FAS1 PE=1 SV=2	90	368	10.8745	11.5906	11.4509	10.5041	10.6273	10.5544	11.8421	11.5086	11.0475	33812.5	36039.1	35604.7	32661	33044.1	32817.1	36821.1	35784.2	34350.5
sp|P32327|PYC2_YEAST	PYC2	Pyruvate carboxylase 2 OS=Saccharomyces cerevisiae (strain ATCC 204508 / S288c) OX=559292 GN=PYC2 PE=1 SV=2	91	123	11.1628	10.7303	11.089	10.9555	10.7163	11.1882	11.0473	11.3206	11.79	12016.2	11550.6	11936.7	11793	11535.5	12043.5	11891.8	12186	12691.3
sp|P11154|PYC1_YEAST	PYC1	Pyruvate carboxylase 1 OS=Saccharomyces cerevisiae (strain ATCC 204508 / S288c) OX=559292 GN=PYC1 PE=1 SV=2	91	34	10.0519	10.055	11.2017	11.6036	11.0858	12.2572	10.6558	11.5546	11.5345	1739.66	1740.18	1938.65	2008.2	1918.59	2121.31	1844.17	1999.72	1996.24
sp|P04264|K2C1_HUMAN_contaminant	KRT1	Keratin, type II cytoskeletal 1 OS=Homo sapiens GN=KRT1 PE=1 SV=6	92	143	17.1125	9.99406	9.81803	9.40788	7.82721	10.3376	8.68335	17.4586	9.36075	18200.7	10629.6	10442.4	10006.1	8324.94	10994.9	9235.52	18568.8	9956
sp|P35908|K22E_HUMAN_contaminant	KRT2	Keratin, type II cytoskeletal 2 epidermal OS=Homo sapiens GN=KRT2 PE=1 SV=2	92	77	16.8952	10.0955	10.1511	9.58818	7.75523	10.5421	9.57452	14.5657	10.8326	9346.74	5585.03	5615.8	5304.37	4290.35	5832.08	5296.81	8058	5992.78
sp|P13647|K2C5_HUMAN_contaminant	KRT5	Keratin, type II cytoskeletal 5 OS=Homo sapiens GN=KRT5 PE=1 SV=3	92	52	15.3174	10.5352	11.3779	9.72977	8.5068	9.71896	8.91163	14.7538	11.1486	5475.23	3765.83	4067.05	3477.93	3040.78	3474.07	3185.49	5273.79	3985.11
sp|P04259|K2C6B_HUMAN_contaminant	KRT6B	Keratin, type II cytoskeletal 6B OS=Homo sapiens GN=KRT6B PE=1 SV=5	92	17	13.6329	10.9363	10.639	8.15066	7.05042	11.4076	8.56111	17.2833	12.3387	1304.89	1046.78	1018.33	780.15	674.839	1091.89	819.437	1654.3	1181.01
sp|Q01546|K22O_HUMAN_contaminant	KRT76	Keratin, type II cytoskeletal 2 oral OS=Homo sapiens GN=KRT76 PE=1 SV=2	92	10	16.5808	10.4882	11.5152	9.84562	8.07321	8.66498	9.13636	13.7119	11.9836	923.117	583.921	641.097	548.145	449.467	482.414	508.657	763.398	667.177
sp|P02538|K2C6A_HUMAN_contaminant	KRT6A	Keratin, type II cytoskeletal 6A OS=Homo sapiens GN=KRT6A PE=1 SV=3	92	7	13.6223	8.51554	8.83774	5.53752	5.28187	14.1892	5.9534	27.2968	10.7656	528.12	330.136	342.627	214.682	204.771	550.096	230.805	1058.26	417.366
sp|Q8N1N4|K2C78_HUMAN_contaminant	KRT78	Keratin, type II cytoskeletal 78 OS=Homo sapiens GN=KRT78 PE=2 SV=2	92	4	13.6825	10.2952	12.0642	10.555	9.97928	10.3901	9.85693	12.2415	10.9353	136.958	103.052	120.759	105.653	99.8899	104.002	98.6653	122.535	109.459
sp|Q7Z794|K2C1B_HUMAN_contaminant	KRT77	Keratin, type II cytoskeletal 1b OS=Homo sapiens GN=KRT77 PE=1 SV=3	92	3	15.1297	8.64133	10.2136	9.61419	8.56042	14.7312	8.97676	13.9496	10.1832	106.885	61.0476	72.1553	67.9205	60.476	104.07	63.4173	98.5483	71.94
sp|Q86Y46|K2C73_HUMAN_contaminant	KRT73	Keratin, type II cytoskeletal 73 OS=Homo sapiens GN=KRT73 PE=1 SV=1	92	3	12.4023	9.81064	10.4925	8.81943	11.4864	9.35846	9.38305	11.3806	16.8665	94.7439	74.9456	80.1547	67.3735	87.7474	71.4913	71.6791	86.939	128.847
sp|Q6KB66|K2C80_HUMAN_contaminant	KRT80	Keratin, type II cytoskeletal 80 OS=Homo sapiens GN=KRT80 PE=1 SV=2	92	1	14.1499	11.6883	13.5359	10.6315	9.33109	12.0082	7.98989	11.6455	9.01982	20.4899	16.9253	19.6008	15.3951	13.512	17.3886	11.5698	16.8634	13.0613
sp|Q00711|SDHA_YEAST	SDH1	Succinate dehydrogenase [ubiquinone] flavoprotein subunit, mitochondrial OS=Saccharomyces cerevisiae (strain ATCC 204508 / S288c) OX=559292 GN=SDH1 PE=1 SV=1	93	64	11.5518	9.74942	10.5467	11.8837	12.4677	12.443	9.69595	9.944	11.7177	6631.89	5597.13	6054.83	6822.45	7157.7	7143.54	5566.44	5708.85	6727.1
sp|P42847|RT18_YEAST	MRPS18	37S ribosomal protein S18, mitochondrial OS=Saccharomyces cerevisiae (strain ATCC 204508 / S288c) OX=559292 GN=MRPS18 PE=1 SV=2	94	8	10.3102	10.5702	11.428	12.2394	11.0733	11.3372	10.4071	11.4675	11.1671	996.883	1022.02	1104.96	1183.42	1070.67	1096.18	1006.25	1108.78	1079.74
sp|P47170|IML1_YEAST	IML1	Vacuolar membrane-associated protein IML1 OS=Saccharomyces cerevisiae (strain ATCC 204508 / S288c) OX=559292 GN=IML1 PE=1 SV=1	95	27	10.6216	10.9229	11.3212	12.0763	11.3301	11.4359	10.6744	10.9693	10.6482	748.614	769.846	797.924	851.14	798.551	806.007	752.336	773.119	750.489
sp|P17649|GABAT_YEAST	UGA1	4-aminobutyrate aminotransferase OS=Saccharomyces cerevisiae (strain ATCC 204508 / S288c) OX=559292 GN=UGA1 PE=1 SV=2	96	35	13.0873	10.6817	11.3139	10.349	10.281	10.2852	10.2342	11.1412	12.6265	2622.22	2140.21	2266.89	2073.56	2059.94	2060.78	2050.56	2232.29	2529.89
sp|P07256|QCR1_YEAST	COR1	Cytochrome b-c1 complex subunit 1, mitochondrial OS=Saccharomyces cerevisiae (strain ATCC 204508 / S288c) OX=559292 GN=COR1 PE=1 SV=1	97	66	11.2935	10.4124	10.55	11.419	11.7719	11.8105	10.3206	10.7501	11.672	6420.62	5919.7	5997.94	6491.99	6692.63	6714.53	5867.5	6111.67	6635.79
sp|Q07454|YD073_YEAST	YDL073W	UPF0592 protein YDL073W OS=Saccharomyces cerevisiae (strain ATCC 204508 / S288c) OX=559292 GN=YDL073W PE=1 SV=1	98	20	10.926	11.1756	12.3182	10.9464	9.99791	10.4606	11.4951	11.3085	11.3718	537.93	550.222	606.474	538.938	492.238	515.016	565.949	556.766	559.878
sp|Q12029|FSF1_YEAST	FSF1	Sideroflexin FSF1 OS=Saccharomyces cerevisiae (strain ATCC 204508 / S288c) OX=559292 GN=FSF1 PE=1 SV=1	99	32	10.4396	11.2642	11.1555	10.9236	11.4588	11.3255	11.843	10.8629	10.7268	2195.46	2368.86	2346.01	2297.24	2409.8	2381.76	2490.58	2284.48	2255.86
sp|P32628|RAD23_YEAST	RAD23	UV excision repair protein RAD23 OS=Saccharomyces cerevisiae (strain ATCC 204508 / S288c) OX=559292 GN=RAD23 PE=1 SV=1	100	35	10.8967	12.1766	9.62548	10.6027	11.3802	11.3008	10.6373	11.8641	11.5162	2223.49	2484.67	1964.1	2163.5	2322.15	2305.95	2170.56	2420.89	2349.9
sp|Q12230|LSP1_YEAST	LSP1	Sphingolipid long chain base-responsive protein LSP1 OS=Saccharomyces cerevisiae (strain ATCC 204508 / S288c) OX=559292 GN=LSP1 PE=1 SV=1	101	53	11.6587	10.3523	10.8317	10.9125	11.6657	11.9416	10.4344	10.3775	11.8256	5553.08	4930.85	5159.17	5197.66	5556.43	5687.84	4969.92	4942.82	5632.56
sp|P53252|PIL1_YEAST	PIL1	Sphingolipid long chain base-responsive protein PIL1 OS=Saccharomyces cerevisiae (strain ATCC 204508 / S288c) OX=559292 GN=PIL1 PE=1 SV=1	101	50	11.3574	11.4702	11.4294	10.2809	10.9269	11.0993	10.7671	11.2622	11.4067	3308.71	3341.56	3329.69	2995.08	3183.28	3233.53	3136.72	3280.96	3323.07
sp|Q12168|ENG2_YEAST	ACF2	Endo-1,3(4)-beta-glucanase 2 OS=Saccharomyces cerevisiae (strain ATCC 204508 / S288c) OX=559292 GN=ACF2 PE=1 SV=1	102	17	10.2242	10.3429	11.0941	11.9831	11.93	11.9311	10.1063	11.3529	11.0353	833.047	842.719	903.927	976.357	972.035	972.122	823.444	925.009	899.135
sp|P32843|YME2_YEAST	YME2	Mitochondrial escape protein 2 OS=Saccharomyces cerevisiae (strain ATCC 204508 / S288c) OX=559292 GN=YME2 PE=1 SV=1	103	44	11.2463	11.082	11.4427	10.6958	10.6106	10.6618	10.9919	11.5098	11.7591	2771.66	2731.17	2820.07	2635.99	2615	2627.62	2708.96	2836.59	2898.04
sp|P50085|PHB2_YEAST	PHB2	Prohibitin-2 OS=Saccharomyces cerevisiae (strain ATCC 204508 / S288c) OX=559292 GN=PHB2 PE=1 SV=2	104	40	11.0436	10.6618	10.7654	11.5933	11.7425	11.7539	10.5906	10.6075	11.2415	5059.42	4884.51	4931.96	5311.26	5379.63	5384.87	4851.89	4859.63	5150.11
sp|P10622|RLA3_YEAST	RPP1B	60S acidic ribosomal protein P1-beta OS=Saccharomyces cerevisiae (strain ATCC 204508 / S288c) OX=559292 GN=RPP1B PE=1 SV=3	105	10	10.7436	12.5266	11.0382	9.37618	9.29401	9.88684	13.123	11.4554	12.5562	627.55	731.7	644.761	547.678	542.879	577.506	766.534	669.127	733.43
sp|P07259|PYR1_YEAST	URA2	Protein URA2 OS=Saccharomyces cerevisiae (strain ATCC 204508 / S288c) OX=559292 GN=URA2 PE=1 SV=5	106	354	12.6052	11.1565	11.445	9.65986	9.63339	9.67897	11.4696	11.6511	12.7004	30432.9	26935.2	27631.8	23321.9	23258	23368	27691.2	28129.5	30662.6
sp|P03965|CARB_YEAST	CPA2	Carbamoyl-phosphate synthase arginine-specific large chain OS=Saccharomyces cerevisiae (strain ATCC 204508 / S288c) OX=559292 GN=CPA2 PE=1 SV=1	106	154	9.67202	9.47168	9.87807	13.8786	13.4467	13.4997	9.35393	9.66585	11.1335	12243.4	11989.8	12504.2	17568.3	17021.7	17088.7	11840.8	12235.6	14093.4
sp|Q05584|GLO2_YEAST	GLO2	Hydroxyacylglutathione hydrolase, cytoplasmic isozyme OS=Saccharomyces cerevisiae (strain ATCC 204508 / S288c) OX=559292 GN=GLO2 PE=1 SV=1	107	19	10.7833	9.91097	9.71545	12.6055	13.4806	13.0756	9.48113	10.1916	10.7558	1158.34	1064.63	1043.63	1354.08	1448.08	1404.57	1018.46	1094.78	1155.38
sp|P38069|MNN2_YEAST	MNN2	Alpha-1,2-mannosyltransferase MNN2 OS=Saccharomyces cerevisiae (strain ATCC 204508 / S288c) OX=559292 GN=MNN2 PE=1 SV=1	108	44	11.5978	11.4111	11.6703	9.90222	10.7335	10.2363	11.5254	11.3228	11.6005	2668.33	2625.38	2685.01	2278.22	2469.48	2355.08	2651.66	2605.05	2668.94
sp|P00560|PGK_YEAST	PGK1	Phosphoglycerate kinase OS=Saccharomyces cerevisiae (strain ATCC 204508 / S288c) OX=559292 GN=PGK1 PE=1 SV=2	109	384	10.6395	11.2851	10.7243	11.2686	11.35	11.4653	11.5597	10.9661	10.7415	36117.3	38308.9	36405.3	38253	38529.3	38920.8	39241.3	37226.1	36463.7
sp|P25367|RNQ1_YEAST	RNQ1	[PIN+] prion protein RNQ1 OS=Saccharomyces cerevisiae (strain ATCC 204508 / S288c) OX=559292 GN=RNQ1 PE=1 SV=2	110	11	10.3291	10.8711	10.5303	11.7422	12.1885	12.1507	10.5626	10.8298	10.7957	980.45	1031.89	999.549	1114.58	1156.94	1153.36	1002.62	1027.97	1024.73
sp|P02406|RL28_YEAST	RPL28	60S ribosomal protein L28 OS=Saccharomyces cerevisiae (strain ATCC 204508 / S288c) OX=559292 GN=RPL28 PE=1 SV=3	111	99	10.894	11.7296	11.218	9.80541	11.0136	10.6642	13.1212	10.6246	10.9293	7061.03	7602.65	7271.05	6355.46	7138.58	6912.07	8504.62	6886.45	7083.92
sp|P24280|SEC14_YEAST	SEC14	SEC14 cytosolic factor OS=Saccharomyces cerevisiae (strain ATCC 204508 / S288c) OX=559292 GN=SEC14 PE=1 SV=3	112	82	11.5243	11.3823	11.1205	10.2388	10.5227	10.6679	11.6362	11.4799	11.4275	5475.32	5407.87	5283.5	4864.56	4999.48	5068.44	5528.52	5454.22	5429.34
sp|P33324|YKJ1_YEAST	YKL091C	CRAL-TRIO domain-containing protein YKL091C OS=Saccharomyces cerevisiae (strain ATCC 204508 / S288c) OX=559292 GN=YKL091C PE=1 SV=2	112	14	11.7616	10.467	10.5194	11.0535	11.4177	11.9841	11.0073	10.3771	11.4122	452.494	402.687	404.706	425.253	439.265	461.055	423.475	399.231	439.053
sp|P25349|YCP4_YEAST	YCP4	Flavoprotein-like protein YCP4 OS=Saccharomyces cerevisiae (strain ATCC 204508 / S288c) OX=559292 GN=YCP4 PE=1 SV=1	113	28	12.7228	10.6551	12.1738	9.42976	9.80276	10.2939	11.3801	10.9784	12.5633	5664.73	4744.12	5420.29	4198.53	4364.6	4583.28	5066.9	4888.06	5593.71
sp|Q12335|PST2_YEAST	PST2	Protoplast secreted protein 2 OS=Saccharomyces cerevisiae (strain ATCC 204508 / S288c) OX=559292 GN=PST2 PE=1 SV=1	113	18	13.3985	11.1616	10.9758	9.20117	10.2244	10.4117	10.3268	11.5859	12.7141	1438.41	1198.26	1178.32	987.801	1097.66	1117.76	1108.65	1243.81	1364.93
sp|P40212|RL13B_YEAST	RPL13B	60S ribosomal protein L13-B OS=Saccharomyces cerevisiae (strain ATCC 204508 / S288c) OX=559292 GN=RPL13B PE=1 SV=1	114	98	11.5558	11.7576	11.4684	9.77094	10.0742	9.95361	12.8504	11.3979	11.1711	12530	12748.8	12435.3	10594.7	10923.5	10792.7	13933.7	12358.8	12112.9
sp|P34226|SKT5_YEAST	SKT5	Protein SKT5 OS=Saccharomyces cerevisiae (strain ATCC 204508 / S288c) OX=559292 GN=SKT5 PE=1 SV=1	115	40	10.86	11.584	11.2624	11.5919	11.3799	11.0161	10.9142	11.0021	10.3893	1711.27	1825.36	1774.69	1826.61	1793.19	1735.87	1719.81	1733.67	1637.1
sp|P39004|HXT7_YEAST	HXT7	High-affinity hexose transporter HXT7 OS=Saccharomyces cerevisiae (strain ATCC 204508 / S288c) OX=559292 GN=HXT7 PE=1 SV=1	116	39	24.5583	9.08687	10.5103	6.00092	6.53071	6.85834	7.92115	9.97999	18.5533	11998	4439.4	5134.84	2931.76	3190.59	3350.65	3869.89	4875.74	9064.26
sp|P32466|HXT3_YEAST	HXT3	Low-affinity glucose transporter HXT3 OS=Saccharomyces cerevisiae (strain ATCC 204508 / S288c) OX=559292 GN=HXT3 PE=1 SV=1	116	36	12.5145	11.0248	11.8172	9.73674	9.65246	9.83918	11.3229	12.0067	12.0856	3438.37	3029.09	3246.79	2675.19	2652.03	2703.33	3110.97	3298.85	3320.55
sp|P32467|HXT4_YEAST	HXT4	Low-affinity glucose transporter HXT4 OS=Saccharomyces cerevisiae (strain ATCC 204508 / S288c) OX=559292 GN=HXT4 PE=1 SV=1	116	19	15.4513	9.81165	11.9936	8.85831	9.45948	9.99528	8.75223	11.0417	14.6365	2428.1	1541.85	1884.74	1392.04	1486.51	1570.71	1375.37	1735.15	2300.05
sp|P23585|HXT2_YEAST	HXT2	High-affinity glucose transporter HXT2 OS=Saccharomyces cerevisiae (strain ATCC 204508 / S288c) OX=559292 GN=HXT2 PE=1 SV=1	116	14	11.1363	12.5807	12.683	9.07628	8.38753	8.66423	13.0971	12.9619	11.413	828.355	935.793	943.407	675.124	623.892	644.474	974.203	964.147	848.937
sp|P32465|HXT1_YEAST	HXT1	Low-affinity glucose transporter HXT1 OS=Saccharomyces cerevisiae (strain ATCC 204508 / S288c) OX=559292 GN=HXT1 PE=1 SV=1	116	13	10.2636	12.3595	11.5798	11.3733	10.7913	11.1295	11.9252	10.9619	9.61588	744.699	896.774	840.198	825.218	782.985	807.525	865.258	795.362	697.702
sp|P39003|HXT6_YEAST	HXT6	High-affinity hexose transporter HXT6 OS=Saccharomyces cerevisiae (strain ATCC 204508 / S288c) OX=559292 GN=HXT6 PE=1 SV=2	116	4	47.6201	5.6319	5.49434	3.53377	3.86762	3.65713	3.77586	4.76618	21.6531	2860.31	338.281	330.018	212.256	232.31	219.666	226.798	286.281	1300.59
sp|P36122|BCH2_YEAST	BCH2	Protein BCH2 OS=Saccharomyces cerevisiae (strain ATCC 204508 / S288c) OX=559292 GN=BCH2 PE=1 SV=1	117	14	10.6177	11.315	10.898	10.9811	10.9211	10.9735	11.3648	11.5627	11.3661	538.746	574.128	552.967	557.182	554.137	556.798	576.654	586.693	576.718
sp|Q12213|RL7B_YEAST	RPL7B	60S ribosomal protein L7-B OS=Saccharomyces cerevisiae (strain ATCC 204508 / S288c) OX=559292 GN=RPL7B PE=1 SV=3	118	103	11.358	11.5401	11.9985	10.1034	9.8886	9.81736	12.0879	11.9979	11.2082	9774.86	9931.54	10326.1	8695.08	8510.23	8448.93	10403	10325.5	9645.92
sp|P05737|RL7A_YEAST	RPL7A	60S ribosomal protein L7-A OS=Saccharomyces cerevisiae (strain ATCC 204508 / S288c) OX=559292 GN=RPL7A PE=1 SV=3	118	9	12.2739	11.8496	12.049	9.66504	9.75939	9.23189	12.0424	12.0986	11.0301	560.451	541.074	550.18	441.323	445.631	421.545	549.877	552.446	503.655
sp|Q12464|RUVB2_YEAST	RVB2	RuvB-like protein 2 OS=Saccharomyces cerevisiae (strain ATCC 204508 / S288c) OX=559292 GN=RVB2 PE=1 SV=1	119	64	10.8167	10.7738	10.8302	11.8191	11.8137	11.7015	10.7538	10.7048	10.7864	5469.19	5447.5	5475.98	5976	5973.28	5916.57	5437.36	5412.57	5453.86
sp|P33421|SDH3_YEAST	SDH3	Succinate dehydrogenase [ubiquinone] cytochrome b subunit, mitochondrial OS=Saccharomyces cerevisiae (strain ATCC 204508 / S288c) OX=559292 GN=SDH3 PE=1 SV=1	120	13	11.8545	9.54484	10.5098	11.9921	11.8167	11.4012	9.73932	11.0068	12.1348	1934.76	1557.8	1715.29	1957.21	1928.6	1860.79	1589.55	1796.42	1980.5
sp|Q12344|GYP5_YEAST	GYP5	GTPase-activating protein GYP5 OS=Saccharomyces cerevisiae (strain ATCC 204508 / S288c) OX=559292 GN=GYP5 PE=1 SV=1	121	26	10.3739	10.3518	10.6947	12.9102	12.822	12.5692	9.99845	10.1022	10.1776	951.603	949.579	981.028	1184.26	1176.17	1152.98	917.164	926.678	933.599
sp|P06168|ILV5_YEAST	ILV5	Ketol-acid reductoisomerase, mitochondrial OS=Saccharomyces cerevisiae (strain ATCC 204508 / S288c) OX=559292 GN=ILV5 PE=1 SV=1	122	131	10.2936	10.7929	10.5638	12.0135	12.3283	12.192	10.6474	10.3132	10.8552	12128	12716.2	12446.3	14154.3	14525.3	14364.6	12544.8	12151	12789.6
sp|P48237|CCM1_YEAST	CCM1	Mitochondrial group I intron splicing factor CCM1 OS=Saccharomyces cerevisiae (strain ATCC 204508 / S288c) OX=559292 GN=CCM1 PE=1 SV=1	123	17	10.3178	11.7803	12.2169	10.6851	10.2594	9.99546	11.0825	12.1446	11.5179	710.834	811.59	841.667	736.136	706.811	688.626	763.516	836.691	793.514
sp|P17065|SEC2_YEAST	SEC2	Rab guanine nucleotide exchange factor SEC2 OS=Saccharomyces cerevisiae (strain ATCC 204508 / S288c) OX=559292 GN=SEC2 PE=1 SV=1	124	18	10.7144	10.8202	11.9389	11.4384	10.7978	10.9351	10.979	11.919	10.4572	562.481	568.034	626.762	600.49	566.861	574.067	576.369	625.718	548.977
sp|P19524|MYO2_YEAST	MYO2	Myosin-2 OS=Saccharomyces cerevisiae (strain ATCC 204508 / S288c) OX=559292 GN=MYO2 PE=1 SV=1	125	106	11.2264	11.4131	11.7755	10.6354	10.0616	10.3009	11.6214	11.7747	11.191	5667.48	5761.71	5944.68	5369.12	5079.41	5200.26	5866.88	5944.25	5649.58
sp|P32492|MYO4_YEAST	MYO4	Myosin-4 OS=Saccharomyces cerevisiae (strain ATCC 204508 / S288c) OX=559292 GN=MYO4 PE=1 SV=1	125	52	11.2225	11.3463	11.6625	10.6501	10.1715	10.107	11.5763	11.8678	11.3961	2971.12	3003.89	3087.61	2819.57	2692.89	2675.79	3064.8	3141.96	3017.09
sp|P30665|MCM4_YEAST	MCM4	DNA replication licensing factor MCM4 OS=Saccharomyces cerevisiae (strain ATCC 204508 / S288c) OX=559292 GN=MCM4 PE=1 SV=2	126	57	10.6747	10.5746	10.777	12.6012	12.2748	12.1103	10.3128	10.2868	10.3879	3477.59	3444.99	3510.92	4105.21	3998.87	3945.3	3359.7	3351.22	3384.17
sp|P53091|MCM6_YEAST	MCM6	DNA replication licensing factor MCM6 OS=Saccharomyces cerevisiae (strain ATCC 204508 / S288c) OX=559292 GN=MCM6 PE=1 SV=2	126	52	10.6165	10.8315	11.2814	11.3775	11.4205	11.6258	11.31	10.8037	10.7331	2733.2	2788.56	2904.37	2929.11	2940.19	2993.03	2911.73	2781.39	2763.2
sp|P38827|SET1_YEAST	SET1	Histone-lysine N-methyltransferase, H3 lysine-4 specific OS=Saccharomyces cerevisiae (strain ATCC 204508 / S288c) OX=559292 GN=SET1 PE=1 SV=1	127	15	11.4147	11.4002	11.4758	10.7226	10.1685	9.7072	11.7013	11.943	11.4667	437.913	437.358	440.257	411.361	390.106	372.407	448.91	458.179	439.91
sp|P17157|PHO85_YEAST	PHO85	Cyclin-dependent protein kinase PHO85 OS=Saccharomyces cerevisiae (strain ATCC 204508 / S288c) OX=559292 GN=PHO85 PE=1 SV=2	128	27	11.829	9.3796	10.5914	11.7261	12.2822	12.5906	9.55651	10.3521	11.6924	2105.21	1669.29	1884.95	2086.9	2185.87	2240.76	1700.77	1842.37	2080.89
sp|P00546|CDK1_YEAST	CDC28	Cyclin-dependent kinase 1 OS=Saccharomyces cerevisiae (strain ATCC 204508 / S288c) OX=559292 GN=CDC28 PE=1 SV=1	128	26	10.583	10.4095	9.24845	13.0433	13.3487	12.958	9.90974	10.3464	10.1529	1915.99	1884.58	1674.38	2361.42	2416.71	2345.97	1794.1	1873.16	1838.12
sp|P40471|AYR1_YEAST	AYR1	NADPH-dependent 1-acyldihydroxyacetone phosphate reductase OS=Saccharomyces cerevisiae (strain ATCC 204508 / S288c) OX=559292 GN=AYR1 PE=1 SV=1	129	31	11.2754	10.4936	10.678	11.7319	12.5232	12.1734	10.0897	10.1232	10.9116	2644.08	2460.75	2504	2751.13	2936.7	2854.66	2366.02	2373.88	2558.76
sp|P40024|ARB1_YEAST	ARB1	ABC transporter ATP-binding protein ARB1 OS=Saccharomyces cerevisiae (strain ATCC 204508 / S288c) OX=559292 GN=ARB1 PE=1 SV=1	130	92	11.2039	11.5259	11.279	10.6485	10.7992	10.4804	11.4488	11.4029	11.2114	7696.81	7918	7748.37	7315.25	7418.79	7199.74	7864.99	7833.47	7701.91
sp|P39956|RPH1_YEAST	RPH1	DNA damage-responsive transcriptional repressor RPH1 OS=Saccharomyces cerevisiae (strain ATCC 204508 / S288c) OX=559292 GN=RPH1 PE=1 SV=1	131	22	11.3017	11.344	11.7358	10.4427	10.9418	11.2591	10.7368	11.1571	11.0811	681.783	684.34	707.971	629.966	660.075	679.217	647.709	673.06	668.475
sp|Q03833|GIS1_YEAST	GIS1	Transcriptional activator/repressor GIS1 OS=Saccharomyces cerevisiae (strain ATCC 204508 / S288c) OX=559292 GN=GIS1 PE=1 SV=1	131	17	11.0784	11.132	10.863	10.9777	11.2558	10.8095	10.8227	11.1719	11.8891	887.744	892.043	870.487	879.673	901.963	866.196	867.254	895.24	952.708
sp|P14907|NSP1_YEAST	NSP1	Nucleoporin NSP1 OS=Saccharomyces cerevisiae (strain ATCC 204508 / S288c) OX=559292 GN=NSP1 PE=1 SV=1	132	82	10.361	9.79758	10.8765	13.2148	12.4897	12.5474	10.3672	9.86368	10.4821	5683.85	5374.78	5966.66	7249.43	6851.64	6883.26	5687.26	5411.04	5750.31
sp|P22336|RFA1_YEAST	RFA1	Replication factor A protein 1 OS=Saccharomyces cerevisiae (strain ATCC 204508 / S288c) OX=559292 GN=RFA1 PE=1 SV=1	133	69	10.8068	10.7298	11.0284	11.1519	11.5996	11.5345	11.0134	11.1864	10.9491	4593.33	4560.62	4687.52	4740.01	4930.31	4902.65	4681.13	4754.67	4653.81
sp|P47031|IML2_YEAST	IML2	Inclusion body clearance protein IML2 OS=Saccharomyces cerevisiae (strain ATCC 204508 / S288c) OX=559292 GN=IML2 PE=1 SV=1	134	45	11.9167	10.7881	10.808	11.3738	11.389	11.356	10.6369	10.8428	10.8886	2002.83	1813.15	1816.49	1911.59	1914.15	1908.59	1787.73	1822.35	1830.04
sp|Q12220|UTP12_YEAST	DIP2	U3 small nucleolar RNA-associated protein 12 OS=Saccharomyces cerevisiae (strain ATCC 204508 / S288c) OX=559292 GN=DIP2 PE=1 SV=1	135	88	11.3884	10.9872	11.5469	10.9554	11.0102	10.691	11.2726	11.1086	11.0397	5686.77	5486.45	5765.94	5470.58	5497.92	5338.56	5628.94	5547.04	5512.66
sp|P38892|CRG1_YEAST	CRG1	Probable S-adenosylmethionine-dependent methyltransferase CRG1 OS=Saccharomyces cerevisiae (strain ATCC 204508 / S288c) OX=559292 GN=CRG1 PE=1 SV=1	136	9	10.3669	8.27697	8.64218	15.0183	16.3757	15.1054	8.22987	8.3746	9.61008	286.099	228.423	238.502	414.466	451.928	416.869	227.123	231.117	265.213
sp|P39904|VPS52_YEAST	VPS52	Vacuolar protein sorting-associated protein 52 OS=Saccharomyces cerevisiae (strain ATCC 204508 / S288c) OX=559292 GN=VPS52 PE=1 SV=2	137	14	11.4394	11.4605	11.6948	11.0034	10.7115	10.229	11.0591	11.2367	11.1657	471.165	472.034	481.684	453.208	441.183	421.31	455.5	462.817	459.891
sp|P0CX39|RS8A_YEAST	RPS8A	40S ribosomal protein S8-A OS=Saccharomyces cerevisiae (strain ATCC 204508 / S288c) OX=559292 GN=RPS8A PE=1 SV=1	138	91	11.6974	12.2883	10.339	9.69418	10.5727	10.1336	12.01	11.867	11.3978	7015.06	7369.44	6200.41	5813.72	6340.57	6077.25	7202.57	7116.8	6835.4
sp|P31116|DHOM_YEAST	HOM6	Homoserine dehydrogenase OS=Saccharomyces cerevisiae (strain ATCC 204508 / S288c) OX=559292 GN=HOM6 PE=1 SV=1	139	76	11.5681	11.4546	11.362	9.89985	10.2565	10.6047	11.3634	11.5266	11.9642	7702.49	7626.93	7565.29	6591.72	6829.2	7061.05	7566.24	7674.88	7966.26
sp|P32366|VA0D_YEAST	VMA6	V-type proton ATPase subunit d OS=Saccharomyces cerevisiae (strain ATCC 204508 / S288c) OX=559292 GN=VMA6 PE=1 SV=2	140	24	10.6493	11.082	11.5866	10.5606	10.8231	11.1922	11.9826	11.1581	10.9655	1552.5	1615.59	1689.14	1539.58	1577.84	1631.66	1746.87	1626.67	1598.6
sp|P33310|MDL1_YEAST	MDL1	ATP-dependent permease MDL1, mitochondrial OS=Saccharomyces cerevisiae (strain ATCC 204508 / S288c) OX=559292 GN=MDL1 PE=1 SV=2	141	22	11.146	11.2127	11.9558	10.3845	10.407	10.6694	11.3076	11.3206	11.5965	1131.24	1138.01	1213.43	1053.95	1056.23	1082.87	1147.64	1148.96	1176.96
sp|P33311|MDL2_YEAST	MDL2	ATP-dependent permease MDL2, mitochondrial OS=Saccharomyces cerevisiae (strain ATCC 204508 / S288c) OX=559292 GN=MDL2 PE=1 SV=3	141	20	11.1194	11.27	11.6167	10.4112	10.5052	10.5769	11.1653	11.9251	11.4102	1256.92	1273.94	1313.13	1176.86	1187.5	1195.59	1262.1	1347.99	1289.79
sp|P50275|ASE1_YEAST	ASE1	Anaphase spindle elongation protein OS=Saccharomyces cerevisiae (strain ATCC 204508 / S288c) OX=559292 GN=ASE1 PE=1 SV=1	142	6	8.579	7.67691	9.79341	20.1652	12.9303	13.777	7.55466	10.4476	9.07589	275.687	246.698	314.712	648.01	415.517	442.727	242.77	335.735	291.655
sp|Q12151|UPC2_YEAST	UPC2	Sterol uptake control protein 2 OS=Saccharomyces cerevisiae (strain ATCC 204508 / S288c) OX=559292 GN=UPC2 PE=1 SV=1	143	16	11.0013	11.9452	11.868	10.8005	10.6298	10.4552	11.1287	11.1236	11.0477	537.049	583.126	579.358	527.246	518.915	510.392	543.267	543.021	539.313
sp|Q03654|CEF1_YEAST	CEF1	Pre-mRNA-splicing factor CEF1 OS=Saccharomyces cerevisiae (strain ATCC 204508 / S288c) OX=559292 GN=CEF1 PE=1 SV=1	144	16	11.4489	10.895	11.1553	11.4462	11.0545	10.878	10.6568	11.0736	11.3917	539.71	513.601	525.871	539.582	521.118	512.796	502.371	522.019	537.017
sp|P06197|PIS_YEAST	PIS1	CDP-diacylglycerol--inositol 3-phosphatidyltransferase OS=Saccharomyces cerevisiae (strain ATCC 204508 / S288c) OX=559292 GN=PIS1 PE=1 SV=1	145	13	11.4658	11.4994	11.2076	10.9013	11.1473	10.7438	11.0488	10.9462	11.0398	697.998	700.043	682.282	663.635	678.612	654.046	672.612	666.371	672.068
sp|P46655|SYEC_YEAST	GUS1	Glutamate--tRNA ligase, cytoplasmic OS=Saccharomyces cerevisiae (strain ATCC 204508 / S288c) OX=559292 GN=GUS1 PE=1 SV=3	146	165	11.4006	11.3968	11.3907	10.2943	10.8876	10.5998	11.7846	11.0747	11.171	14248.3	14243.7	14236	12865.7	13607.2	13247.5	14728.3	13841	13961.4
sp|P39730|IF2P_YEAST	FUN12	Eukaryotic translation initiation factor 5B OS=Saccharomyces cerevisiae (strain ATCC 204508 / S288c) OX=559292 GN=FUN12 PE=1 SV=2	147	115	10.2536	10.655	10.4354	12.1141	12.761	12.5393	11.2141	9.9341	10.0934	9398.85	9766.77	9565.45	11104.2	11697.2	11494	10279.3	9105.95	9251.96
sp|P54783|ALO_YEAST	ALO1	D-arabinono-1,4-lactone oxidase OS=Saccharomyces cerevisiae (strain ATCC 204508 / S288c) OX=559292 GN=ALO1 PE=1 SV=1	148	66	10.6779	11.0593	11.0597	11.0113	11.1478	11.3896	11.7559	10.8385	11.06	4340.06	4495.08	4495.27	4475.6	4531.07	4629.34	4778.22	4405.35	4495.36
sp|P53335|PXR1_YEAST	PXR1	Protein PXR1 OS=Saccharomyces cerevisiae (strain ATCC 204508 / S288c) OX=559292 GN=PXR1 PE=1 SV=1	149	19	10.9923	10.944	11.3353	11.5877	11.4881	11.7021	10.6569	10.6342	10.6594	1559.74	1552.89	1608.41	1644.23	1630.09	1660.46	1512.14	1508.92	1512.51
sp|P38885|AIM46_YEAST	AIM46	Altered inheritance of mitochondria protein 46, mitochondrial OS=Saccharomyces cerevisiae (strain ATCC 204508 / S288c) OX=559292 GN=AIM46 PE=1 SV=1	150	16	11.625	10.6596	11.1453	11.0052	11.1139	10.1948	11.03	11.5459	11.6803	1158.41	1062.22	1110.61	1096.65	1107.48	1015.9	1099.13	1150.53	1163.92
sp|P40580|BZRD_YEAST	IRC24	Benzil reductase ((S)-benzoin forming) IRC24 OS=Saccharomyces cerevisiae (strain ATCC 204508 / S288c) OX=559292 GN=IRC24 PE=1 SV=1	151	26	10.7862	10.6657	10.7463	11.845	11.8052	11.8196	10.6013	10.7479	10.9827	1188.48	1175.21	1184.08	1305.14	1300.75	1302.34	1168.11	1184.26	1210.14
sp|P40579|YIV5_YEAST	YIR035C	Uncharacterized oxidoreductase YIR035C OS=Saccharomyces cerevisiae (strain ATCC 204508 / S288c) OX=559292 GN=YIR035C PE=1 SV=1	152	16	10.2828	10.0605	9.87159	13.2926	14.3855	13.9899	9.39746	8.69297	10.0267	1194.49	1168.67	1146.72	1544.11	1671.07	1625.11	1091.64	1009.81	1164.74
sp|P08964|MYO1_YEAST	MYO1	Myosin-1 OS=Saccharomyces cerevisiae (strain ATCC 204508 / S288c) OX=559292 GN=MYO1 PE=1 SV=3	153	72	9.94728	10.244	10.5924	13.7021	13.081	12.4664	9.95003	10.3342	9.6824	3055.92	3147.09	3254.12	4209.46	4018.64	3829.83	3056.76	3174.8	2974.54
sp|P10127|ADH4_YEAST	ADH4	Alcohol dehydrogenase 4 OS=Saccharomyces cerevisiae (strain ATCC 204508 / S288c) OX=559292 GN=ADH4 PE=1 SV=3	154	14	11.4078	11.9309	11.433	9.52178	11.0672	10.8572	11.3094	11.1206	11.352	353.675	369.892	354.457	295.202	343.116	336.603	350.625	344.77	351.945
sp|P48743|RFX1_YEAST	RFX1	RFX-like DNA-binding protein RFX1 OS=Saccharomyces cerevisiae (strain ATCC 204508 / S288c) OX=559292 GN=RFX1 PE=1 SV=2	155	5	11.5054	10.9845	12.5219	10.939	10.224	10.6004	10.06	12.6097	10.5551	202.495	193.326	220.385	192.527	179.942	186.568	177.055	221.93	185.77
sp|P15703|BGL2_YEAST	BGL2	Glucan 1,3-beta-glucosidase OS=Saccharomyces cerevisiae (strain ATCC 204508 / S288c) OX=559292 GN=BGL2 PE=1 SV=1	156	61	11.9567	11.5239	9.35306	10.1407	11.2723	11.1278	10.5826	11.9039	12.139	7065.44	6809.67	5526.89	5992.34	6660.99	6575.61	6253.41	7034.22	7173.17
sp|P36775|LONM_YEAST	PIM1	Lon protease homolog, mitochondrial OS=Saccharomyces cerevisiae (strain ATCC 204508 / S288c) OX=559292 GN=PIM1 PE=1 SV=2	157	88	11.0622	11.136	11.8405	10.5835	10.5826	10.6936	11.2665	11.2989	11.5363	5747.75	5786.09	6152.16	5499.03	5498.56	5556.21	5853.9	5870.72	5994.09
sp|P34244|HSL1_YEAST	HSL1	Probable serine/threonine-protein kinase HSL1 OS=Saccharomyces cerevisiae (strain ATCC 204508 / S288c) OX=559292 GN=HSL1 PE=1 SV=2	158	38	9.86637	9.60713	10.0693	13.9952	13.427	13.3957	9.54823	10.195	9.89612	1282.57	1248.87	1308.95	1819.29	1745.44	1741.37	1241.22	1325.29	1286.44
sp|P06244|KAPA_YEAST	TPK1	cAMP-dependent protein kinase type 1 OS=Saccharomyces cerevisiae (strain ATCC 204508 / S288c) OX=559292 GN=TPK1 PE=1 SV=3	158	18	11.3607	10.8293	11.215	11.6996	11.5311	10.9912	10.2909	10.9526	11.1298	952.488	907.936	940.272	980.899	966.774	921.508	862.795	918.271	933.126
sp|P05986|KAPC_YEAST	TPK3	cAMP-dependent protein kinase type 3 OS=Saccharomyces cerevisiae (strain ATCC 204508 / S288c) OX=559292 GN=TPK3 PE=1 SV=2	158	13	11.8412	11.5326	11.3989	9.99623	9.8749	9.84177	12.1285	12.1518	11.2342	924.002	899.926	889.487	780.035	770.567	767.982	946.42	948.237	876.635
sp|P38147|CHK1_YEAST	CHK1	Serine/threonine-protein kinase CHK1 OS=Saccharomyces cerevisiae (strain ATCC 204508 / S288c) OX=559292 GN=CHK1 PE=1 SV=1	158	9	10.8527	10.9435	10.9729	11.7359	11.0058	11.9599	12.6207	9.72198	10.1866	427.879	431.459	432.618	462.698	433.915	471.531	497.585	383.299	401.615
sp|P06245|KAPB_YEAST	TPK2	cAMP-dependent protein kinase type 2 OS=Saccharomyces cerevisiae (strain ATCC 204508 / S288c) OX=559292 GN=TPK2 PE=1 SV=2	158	8	11.3005	10.4922	11.4492	11.5814	12.1431	11.4202	10.4911	10.0746	11.0477	514.605	477.799	521.378	527.399	552.976	520.059	477.749	458.78	503.095
sp|Q03407|PKH1_YEAST	PKH1	Serine/threonine-protein kinase PKH1 OS=Saccharomyces cerevisiae (strain ATCC 204508 / S288c) OX=559292 GN=PKH1 PE=1 SV=1	158	8	10.5825	9.84264	11.6417	11.632	11.1994	11.438	12.1486	10.8996	10.6156	327.033	304.168	359.763	359.466	346.096	353.469	375.431	336.832	328.055
sp|Q12236|PKH2_YEAST	PKH2	Serine/threonine-protein kinase PKH2 OS=Saccharomyces cerevisiae (strain ATCC 204508 / S288c) OX=559292 GN=PKH2 PE=1 SV=1	158	6	10.4696	10.1957	11.5394	11.5471	10.5643	12.0002	11.1009	11.2051	11.3776	156.466	152.372	172.454	172.568	157.881	179.34	165.901	167.458	170.036
sp|P35169|TOR1_YEAST	TOR1	Serine/threonine-protein kinase TOR1 OS=Saccharomyces cerevisiae (strain ATCC 204508 / S288c) OX=559292 GN=TOR1 PE=1 SV=3	159	40	11.4535	10.9636	11.1129	11.1967	11.0374	10.8224	11.1405	11.269	11.004	1790.11	1713.56	1736.88	1749.98	1725.08	1691.48	1741.2	1761.29	1719.87
sp|P32600|TOR2_YEAST	TOR2	Serine/threonine-protein kinase TOR2 OS=Saccharomyces cerevisiae (strain ATCC 204508 / S288c) OX=559292 GN=TOR2 PE=1 SV=3	159	18	10.9328	10.9332	11.2238	11.5872	11.4561	11.3349	11.0448	10.6979	10.7893	562.194	562.212	577.158	595.844	589.102	582.868	567.951	550.112	554.816
sp|P36105|RL14A_YEAST	RPL14A	60S ribosomal protein L14-A OS=Saccharomyces cerevisiae (strain ATCC 204508 / S288c) OX=559292 GN=RPL14A PE=1 SV=1	160	92	11.5013	12.062	11.8672	9.89223	9.55518	9.80894	12.2295	11.8575	11.2262	14416.6	15119.4	14875.3	12399.7	11977.2	12295.3	15329.4	14863.1	14071.8
sp|P38754|RL14B_YEAST	RPL14B	60S ribosomal protein L14-B OS=Saccharomyces cerevisiae (strain ATCC 204508 / S288c) OX=559292 GN=RPL14B PE=1 SV=1	160	7	12.9362	14.3838	5.418	8.28473	10.7058	9.43588	10.4886	15.7561	12.5909	753.912	838.275	315.756	482.827	623.924	549.915	611.269	918.251	733.786
sp|P38998|LYS1_YEAST	LYS1	Saccharopine dehydrogenase [NAD(+), L-lysine-forming] OS=Saccharomyces cerevisiae (strain ATCC 204508 / S288c) OX=559292 GN=LYS1 PE=1 SV=3	161	33	10.1289	9.92102	10.122	13.4994	13.8705	12.7683	9.23253	9.78968	10.6675	1398.87	1370.16	1397.92	1864.36	1915.62	1763.39	1275.07	1352.02	1473.26
sp|Q02207|FOX2_YEAST	FOX2	Peroxisomal hydratase-dehydrogenase-epimerase OS=Saccharomyces cerevisiae (strain ATCC 204508 / S288c) OX=559292 GN=FOX2 PE=2 SV=1	162	6	9.58086	10.1672	11.045	11.924	11.6325	11.7504	10.797	11.3807	11.7223	163.272	173.263	188.222	203.203	198.234	200.244	183.997	193.944	199.765
sp|P08566|ARO1_YEAST	ARO1	Pentafunctional AROM polypeptide OS=Saccharomyces cerevisiae (strain ATCC 204508 / S288c) OX=559292 GN=ARO1 PE=1 SV=1	163	219	10.0365	9.93861	10.3063	13.1876	13.0614	12.8283	10.1618	10.075	10.4044	11981.9	11865	12303.9	15743.8	15593.1	15314.8	12131.5	12027.8	12421.1
sp|P53313|SDA1_YEAST	SDA1	Protein SDA1 OS=Saccharomyces cerevisiae (strain ATCC 204508 / S288c) OX=559292 GN=SDA1 PE=1 SV=1	164	49	10.8542	11.0372	11.2903	11.0444	11.1102	11.4368	11.5118	10.9992	10.7161	2955.08	3004.9	3073.81	3006.88	3024.78	3113.7	3134.12	2994.55	2917.48
sp|P39107|MNN9_YEAST	MNN9	Mannan polymerase complexes subunit MNN9 OS=Saccharomyces cerevisiae (strain ATCC 204508 / S288c) OX=559292 GN=MNN9 PE=1 SV=3	164	24	11.4777	11.32	11.4847	10.3988	10.5292	10.6004	12.1186	10.9034	11.1673	2324.53	2292.6	2325.95	2106.02	2132.44	2146.86	2454.34	2208.21	2261.67
sp|P14922|CYC8_YEAST	CYC8	General transcriptional corepressor CYC8 OS=Saccharomyces cerevisiae (strain ATCC 204508 / S288c) OX=559292 GN=CYC8 PE=1 SV=2	165	47	11.1756	11.4411	11.2981	10.9461	10.5435	10.8258	11.3423	10.9834	11.4441	2372.11	2428.46	2398.12	2323.41	2237.95	2297.86	2407.5	2331.31	2429.1
sp|P40340|TBP7_YEAST	YTA7	Tat-binding homolog 7 OS=Saccharomyces cerevisiae (strain ATCC 204508 / S288c) OX=559292 GN=YTA7 PE=1 SV=2	166	49	10.6377	11.1118	11.3288	11.63	11.1751	11.3646	11.071	10.7372	10.9438	2063.86	2155.84	2197.93	2256.37	2168.12	2204.88	2147.92	2083.16	2123.24
sp|P09547|SWI1_YEAST	SWI1	SWI/SNF chromatin-remodeling complex subunit SWI1 OS=Saccharomyces cerevisiae (strain ATCC 204508 / S288c) OX=559292 GN=SWI1 PE=1 SV=1	167	23	12.2674	9.99748	11.4683	11.3984	10.8733	11.3592	10.0311	11.2403	11.3645	1098.92	895.577	1027.34	1021.07	974.03	1017.56	898.587	1006.91	1018.04
sp|P14923|PLAK_HUMAN_contaminant	JUP	Junction plakoglobin OS=Homo sapiens GN=JUP PE=1 SV=3	168	10	14.7238	10.7818	11.6653	10.4851	8.96317	10.1542	10.8147	12.2056	10.2064	650.947	476.67	515.73	463.552	396.267	448.924	478.124	539.617	451.229
sp|P38630|RFC1_YEAST	RFC1	Replication factor C subunit 1 OS=Saccharomyces cerevisiae (strain ATCC 204508 / S288c) OX=559292 GN=RFC1 PE=1 SV=1	169	56	10.6785	11.0209	10.8715	11.9509	11.3785	11.6292	10.8129	10.7636	10.8939	2454.3	2532.99	2498.66	2746.75	2615.19	2672.81	2485.19	2473.86	2503.81
sp|Q08965|BMS1_YEAST	BMS1	Ribosome biogenesis protein BMS1 OS=Saccharomyces cerevisiae (strain ATCC 204508 / S288c) OX=559292 GN=BMS1 PE=1 SV=1	170	92	10.7725	10.8756	11.0944	11.9281	11.608	11.4782	10.9146	10.6646	10.664	5810.67	5866.3	5984.29	6434.03	6261.34	6191.33	5887.33	5752.5	5752.14
sp|Q12452|ERG27_YEAST	ERG27	3-keto-steroid reductase OS=Saccharomyces cerevisiae (strain ATCC 204508 / S288c) OX=559292 GN=ERG27 PE=1 SV=1	171	53	10.3814	10.9591	10.7858	12.4335	12.2521	12.0545	10.7519	10.2159	10.1658	6597.09	6964.21	6854.05	7901.16	7785.84	7660.27	6832.51	6491.9	6460.1
sp|P34241|URB1_YEAST	URB1	Nucleolar pre-ribosomal-associated protein 1 OS=Saccharomyces cerevisiae (strain ATCC 204508 / S288c) OX=559292 GN=URB1 PE=1 SV=2	172	108	10.8167	10.8244	11.0788	12.1811	11.4151	11.4165	10.8027	10.8245	10.6401	6603.16	6607.84	6763.12	7436.02	6968.47	6969.31	6594.61	6607.89	6495.34
sp|P23394|PRP28_YEAST	PRP28	Pre-mRNA-splicing ATP-dependent RNA helicase PRP28 OS=Saccharomyces cerevisiae (strain ATCC 204508 / S288c) OX=559292 GN=PRP28 PE=1 SV=2	173	38	10.7205	10.8683	11.1233	11.7139	11.2461	11.4336	11.1493	11.0152	10.7298	1822.08	1847.2	1890.54	1990.92	1911.41	1943.27	1894.96	1872.17	1823.67
sp|P30624|LCF1_YEAST	FAA1	Long-chain-fatty-acid--CoA ligase 1 OS=Saccharomyces cerevisiae (strain ATCC 204508 / S288c) OX=559292 GN=FAA1 PE=1 SV=1	174	92	10.5491	9.65056	10.7382	11.6357	12.757	13.1174	10.0723	10.5303	10.9496	8010.36	7328.08	8153.96	8835.47	9686.92	9960.59	7648.3	7996.09	8314.47
sp|P47912|LCF4_YEAST	FAA4	Long-chain-fatty-acid--CoA ligase 4 OS=Saccharomyces cerevisiae (strain ATCC 204508 / S288c) OX=559292 GN=FAA4 PE=1 SV=1	174	49	10.682	11.0979	10.6985	11.3653	11.6789	11.7269	11.1825	10.9248	10.6432	5135.2	5335.11	5143.11	5463.65	5614.43	5637.51	5375.81	5251.88	5116.53
sp|P39002|LCF3_YEAST	FAA3	Long-chain-fatty-acid--CoA ligase 3 OS=Saccharomyces cerevisiae (strain ATCC 204508 / S288c) OX=559292 GN=FAA3 PE=1 SV=1	174	24	10.8604	11.0444	11.3272	11.8713	11.3264	11.6747	10.4973	10.8895	10.5089	933.407	949.221	973.521	1020.29	973.452	1003.39	902.194	935.902	903.198
sp|Q07834|YL032_YEAST	YLL032C	KH domain-containing protein YLL032C OS=Saccharomyces cerevisiae (strain ATCC 204508 / S288c) OX=559292 GN=YLL032C PE=1 SV=1	175	27	10.6427	10.2938	10.6481	12.5575	12.2893	11.8585	10.5937	10.5739	10.5425	876.64	847.898	877.081	1034.36	1012.27	976.78	872.598	870.974	868.387
sp|P53859|CSL4_YEAST	CSL4	Exosome complex component CSL4 OS=Saccharomyces cerevisiae (strain ATCC 204508 / S288c) OX=559292 GN=CSL4 PE=1 SV=1	176	17	10.9429	11.1903	10.9455	11.7197	11.4917	11.4286	10.6463	10.9669	10.668	1733.06	1772.23	1733.47	1856.08	1819.97	1809.97	1686.08	1736.86	1689.52
sp|Q12019|MDN1_YEAST	MDN1	Midasin OS=Saccharomyces cerevisiae (strain ATCC 204508 / S288c) OX=559292 GN=MDN1 PE=1 SV=1	177	290	9.80264	10.0316	10.1783	13.851	13.3418	13.1888	9.91504	9.99286	9.6979	15010.1	15360.7	15585.3	21209.1	20429.3	20195.1	15182.2	15301.4	14849.7
sp|P40309|KHA1_YEAST	KHA1	K(+)/H(+) antiporter 1 OS=Saccharomyces cerevisiae (strain ATCC 204508 / S288c) OX=559292 GN=KHA1 PE=1 SV=1	178	15	10.6688	11.2609	11.1399	12.2927	11.7112	11.8119	10.1189	10.8462	10.1493	484.791	511.696	506.198	558.578	532.157	536.731	459.802	492.852	461.182
sp|Q05050|EIS1_YEAST	EIS1	Eisosome protein 1 OS=Saccharomyces cerevisiae (strain ATCC 204508 / S288c) OX=559292 GN=EIS1 PE=1 SV=1	179	84	11.1512	10.4814	10.8828	11.3283	12.2524	12.2065	10.1954	10.3806	11.1214	5021.6	4719.98	4900.76	5101.38	5517.5	5496.82	4591.19	4674.59	5008.2
sp|Q08179|MDM38_YEAST	MDM38	Mitochondrial distribution and morphology protein 38 OS=Saccharomyces cerevisiae (strain ATCC 204508 / S288c) OX=559292 GN=MDM38 PE=1 SV=1	179	66	10.2457	10.4984	10.9238	12.0431	12.1557	12.1226	10.6352	10.5489	10.8264	6412.5	6570.61	6836.91	7537.45	7607.91	7587.21	6656.28	6602.27	6775.92
sp|P07262|DHE4_YEAST	GDH1	NADP-specific glutamate dehydrogenase 1 OS=Saccharomyces cerevisiae (strain ATCC 204508 / S288c) OX=559292 GN=GDH1 PE=1 SV=2	180	134	11.5214	11.4349	11.0451	9.76021	10.3305	10.4798	11.422	11.9537	12.0524	7485.6	7429.39	7176.12	6341.31	6711.84	6808.85	7420.98	7766.44	7830.55
sp|P39708|DHE5_YEAST	GDH3	NADP-specific glutamate dehydrogenase 2 OS=Saccharomyces cerevisiae (strain ATCC 204508 / S288c) OX=559292 GN=GDH3 PE=3 SV=1	180	52	11.6933	11.7746	10.8732	9.69957	10.3378	10.4164	11.2521	11.7549	12.1982	6525.73	6571.12	6068.07	5413.1	5769.31	5813.14	6279.52	6560.15	6807.51
sp|P07143|CY1_YEAST	CYT1	Cytochrome c1, heme protein, mitochondrial OS=Saccharomyces cerevisiae (strain ATCC 204508 / S288c) OX=559292 GN=CYT1 PE=1 SV=1	181	32	11.8763	10.5146	11.2571	10.6008	10.7653	10.9338	10.6679	11.4219	11.9624	1593.28	1410.6	1510.21	1422.16	1444.23	1466.84	1431.16	1532.31	1604.83
sp|Q03973|HMO1_YEAST	HMO1	High mobility group protein 1 OS=Saccharomyces cerevisiae (strain ATCC 204508 / S288c) OX=559292 GN=HMO1 PE=1 SV=1	182	14	11.3798	12.4929	11.5056	10.4938	9.99238	10.1785	11.8759	11.0631	11.018	2577.58	2829.7	2606.06	2376.9	2263.32	2305.46	2689.94	2505.83	2495.63
sp|P38692|KIC1_YEAST	KIC1	Serine/threonine-protein kinase KIC1 OS=Saccharomyces cerevisiae (strain ATCC 204508 / S288c) OX=559292 GN=KIC1 PE=1 SV=1	183	15	11.3342	11.3809	11.8545	11.0384	10.3726	10.104	10.7141	11.9361	11.2651	909.424	913.169	951.172	885.686	832.266	810.718	859.67	957.721	903.876
sp|P32331|YMC1_YEAST	YMC1	Mitochondrial glycine transporter YMC1 OS=Saccharomyces cerevisiae (strain ATCC 204508 / S288c) OX=559292 GN=YMC1 PE=1 SV=2	184	18	10.5596	10.8333	11.2369	11.7102	11.1678	11.4145	11.156	10.7357	11.186	1000.59	1026.52	1064.77	1109.62	1058.22	1081.6	1057.1	1017.28	1059.95
sp|Q05942|RSA3_YEAST	RSA3	Ribosome assembly protein 3 OS=Saccharomyces cerevisiae (strain ATCC 204508 / S288c) OX=559292 GN=RSA3 PE=1 SV=1	185	12	10.9047	11.7223	11.4296	10.8519	11.3625	11.2465	10.4344	10.7929	11.2552	750.891	807.189	787.036	747.253	782.416	774.426	718.506	743.195	775.029
sp|P05694|METE_YEAST	MET6	5-methyltetrahydropteroyltriglutamate--homocysteine methyltransferase OS=Saccharomyces cerevisiae (strain ATCC 204508 / S288c) OX=559292 GN=MET6 PE=1 SV=4	186	160	11.2985	11.1459	11.0968	10.6686	11.0432	10.8659	11.1602	11.4102	11.3106	9148.33	9024.75	8984.98	8638.31	8941.64	8798.06	9036.33	9238.78	9158.13
sp|P38181|NU170_YEAST	NUP170	Nucleoporin NUP170 OS=Saccharomyces cerevisiae (strain ATCC 204508 / S288c) OX=559292 GN=NUP170 PE=1 SV=1	187	74	11.4477	11.4398	11.8514	10.7761	10.1727	10.263	11.1916	11.5462	11.3115	5219.56	5215.95	5403.62	4913.36	4638.23	4679.37	5102.78	5264.45	5157.45
sp|P21524|RIR1_YEAST	RNR1	Ribonucleoside-diphosphate reductase large chain 1 OS=Saccharomyces cerevisiae (strain ATCC 204508 / S288c) OX=559292 GN=RNR1 PE=1 SV=2	188	81	11.2226	11.0569	11.257	11.1684	10.8452	10.9243	11.0452	11.4726	11.0078	4953.3	4880.14	4968.46	4929.39	4786.73	4821.64	4874.98	5063.62	4858.48
sp|P21672|RIR3_YEAST	RNR3	Ribonucleoside-diphosphate reductase large chain 2 OS=Saccharomyces cerevisiae (strain ATCC 204508 / S288c) OX=559292 GN=RNR3 PE=1 SV=4	188	30	11.0225	11.4256	11.2012	11.1287	11.3731	11.3784	10.8919	10.7552	10.8233	5565.35	5768.87	5655.57	5618.96	5742.38	5745.04	5499.37	5430.35	5464.74
sp|Q3E747|YL363_YEAST	YLR363W-A	Uncharacterized protein YLR363W-A OS=Saccharomyces cerevisiae (strain ATCC 204508 / S288c) OX=559292 GN=YLR363W-A PE=1 SV=1	189	7	11.2647	11.5842	12.0323	10.3364	10.0208	10.3591	12.0536	11.3086	11.0402	846.217	870.217	903.88	776.482	752.771	778.184	905.476	849.516	829.352
sp|P32505|NAB2_YEAST	NAB2	Nuclear polyadenylated RNA-binding protein NAB2 OS=Saccharomyces cerevisiae (strain ATCC 204508 / S288c) OX=559292 GN=NAB2 PE=1 SV=1	190	21	10.9683	11.1991	11.0302	11.3648	11.0861	11.0672	11.0122	11.2188	11.0532	1765.67	1802.82	1775.63	1829.49	1784.63	1781.59	1772.74	1806	1779.34
sp|P08518|RPB2_YEAST	RPB2	DNA-directed RNA polymerase II subunit RPB2 OS=Saccharomyces cerevisiae (strain ATCC 204508 / S288c) OX=559292 GN=RPB2 PE=1 SV=2	191	136	10.7945	10.9567	11.0712	11.5412	11.341	11.4321	11.0488	10.8706	10.9441	10574.5	10733.4	10845.6	11306	11109.9	11199.2	10823.7	10649.1	10721.1
sp|Q02890|PNG1_YEAST	PNG1	Peptide-N(4)-(N-acetyl-beta-glucosaminyl)asparagine amidase OS=Saccharomyces cerevisiae (strain ATCC 204508 / S288c) OX=559292 GN=PNG1 PE=1 SV=1	192	15	10.1678	10.8232	10.9728	12.2119	11.9294	12.1989	10.564	10.4135	10.7185	1214.68	1292.97	1310.84	1458.87	1425.12	1457.31	1262	1244.02	1280.46
sp|Q05518|PAL1_YEAST	PAL1	Protein PAL1 OS=Saccharomyces cerevisiae (strain ATCC 204508 / S288c) OX=559292 GN=PAL1 PE=1 SV=1	193	27	10.6415	11.0135	11.6104	11.8728	11.2648	11.1828	10.7885	10.9818	10.6439	1540.24	1594.09	1680.49	1718.46	1630.45	1618.59	1561.53	1589.5	1540.58
sp|P38809|YHP7_YEAST	YHR097C	Uncharacterized protein YHR097C OS=Saccharomyces cerevisiae (strain ATCC 204508 / S288c) OX=559292 GN=YHR097C PE=1 SV=1	193	14	10.8072	10.4577	11.6245	11.8735	11.4611	11.6606	10.6896	10.5614	10.8644	576.199	557.563	619.775	633.047	611.064	621.699	569.931	563.092	579.251
sp|Q04728|ARGJ_YEAST	ARG7	Arginine biosynthesis bifunctional protein ArgJ, mitochondrial OS=Saccharomyces cerevisiae (strain ATCC 204508 / S288c) OX=559292 GN=ARG7 PE=1 SV=1	194	46	10.9651	10.9925	11.2813	10.5983	10.2853	10.7105	10.7704	11.7366	12.6599	3021.04	3028.6	3108.17	2919.99	2833.76	2950.89	2967.41	3233.62	3488
sp|P53840|TOF1_YEAST	TOF1	Topoisomerase 1-associated factor 1 OS=Saccharomyces cerevisiae (strain ATCC 204508 / S288c) OX=559292 GN=TOF1 PE=1 SV=1	195	23	10.7552	11.1217	11.3435	11.5751	11.4519	11.2071	10.932	10.9294	10.6842	890.293	920.636	938.99	958.163	947.969	927.699	904.928	904.713	884.42
sp|P23615|SPT6_YEAST	SPT6	Transcription elongation factor SPT6 OS=Saccharomyces cerevisiae (strain ATCC 204508 / S288c) OX=559292 GN=SPT6 PE=1 SV=1	196	115	10.7305	10.8948	11.3378	11.4949	11.5224	11.3567	11.0084	10.9462	10.7083	7021.05	7128.52	7418.42	7521.2	7539.21	7430.74	7202.85	7162.19	7006.48
sp|P17883|SKI3_YEAST	SKI3	Superkiller protein 3 OS=Saccharomyces cerevisiae (strain ATCC 204508 / S288c) OX=559292 GN=SKI3 PE=1 SV=2	197	77	9.8534	9.93229	10.583	13.7732	13.0308	12.9626	10.0203	9.96067	9.88373	4039.92	4072.26	4339.07	5647.03	5342.65	5314.7	4108.34	4083.9	4052.35
sp|P07244|PUR2_YEAST	ADE5,7	Bifunctional purine biosynthetic protein ADE5,7 OS=Saccharomyces cerevisiae (strain ATCC 204508 / S288c) OX=559292 GN=ADE5,7 PE=1 SV=1	198	99	10.2741	10.6945	10.6633	12.5194	11.9721	12.1061	10.2275	10.8585	10.6843	6540.85	6808.5	6788.64	7970.32	7621.89	7707.19	6511.22	6912.92	6802.02
sp|P09624|DLDH_YEAST	LPD1	Dihydrolipoyl dehydrogenase, mitochondrial OS=Saccharomyces cerevisiae (strain ATCC 204508 / S288c) OX=559292 GN=LPD1 PE=1 SV=1	199	85	11.1872	10.3485	10.7242	11.5112	11.5628	11.5808	10.6482	10.8319	11.6053	5827.75	5390.85	5586.55	5996.53	6023.4	6032.77	5546.98	5642.65	6045.58
sp|P07991|OAT_YEAST	CAR2	Ornithine aminotransferase OS=Saccharomyces cerevisiae (strain ATCC 204508 / S288c) OX=559292 GN=CAR2 PE=1 SV=2	200	23	11.7678	12.5254	12.4749	8.53124	8.99264	9.15855	12.5115	11.9834	12.0545	1589.86	1692.23	1685.4	1152.6	1214.93	1237.35	1690.34	1619	1628.61
sp|P22515|UBA1_YEAST	UBA1	Ubiquitin-activating enzyme E1 1 OS=Saccharomyces cerevisiae (strain ATCC 204508 / S288c) OX=559292 GN=UBA1 PE=1 SV=2	201	135	10.675	10.6922	10.7921	11.6035	11.6321	11.6185	11.0189	10.9137	11.0539	10569.2	10586.3	10685.2	11488.6	11516.8	11503.4	10909.8	10805.6	10944.4
sp|P47035|NET1_YEAST	NET1	Nucleolar protein NET1 OS=Saccharomyces cerevisiae (strain ATCC 204508 / S288c) OX=559292 GN=NET1 PE=1 SV=1	202	84	11.3418	11.3172	11.5139	10.572	10.4908	10.4267	11.617	11.3642	11.3564	4948.4	4937.67	5023.49	4612.55	4577.12	4549.15	5068.45	4958.18	4954.76
sp|P25037|UBP1_YEAST	UBP1	Ubiquitin carboxyl-terminal hydrolase 1 OS=Saccharomyces cerevisiae (strain ATCC 204508 / S288c) OX=559292 GN=UBP1 PE=1 SV=2	203	38	11.1966	10.7695	11.39	11.3056	11.002	11.2569	10.9457	10.7807	11.353	2383.85	2292.93	2425.03	2407.06	2342.43	2396.69	2330.42	2295.3	2417.14
sp|P43638|MHP1_YEAST	MHP1	MAP-homologous protein 1 OS=Saccharomyces cerevisiae (strain ATCC 204508 / S288c) OX=559292 GN=MHP1 PE=1 SV=1	204	40	11.095	10.459	11.2122	11.4198	11.5512	11.3337	10.7498	11.0329	11.1462	1267.74	1195.07	1281.13	1304.85	1319.87	1295.02	1228.3	1260.64	1273.59
sp|P32849|RAD5_YEAST	RAD5	DNA repair protein RAD5 OS=Saccharomyces cerevisiae (strain ATCC 204508 / S288c) OX=559292 GN=RAD5 PE=1 SV=1	205	15	10.254	10.3459	11.5618	11.6087	11.606	12.3809	10.3386	11.3246	10.5796	500.222	504.708	564.02	566.312	566.176	603.98	504.349	552.449	516.11
sp|Q12754|RRP12_YEAST	RRP12	Ribosomal RNA-processing protein 12 OS=Saccharomyces cerevisiae (strain ATCC 204508 / S288c) OX=559292 GN=RRP12 PE=1 SV=1	206	105	10.9326	10.8026	9.93095	12.1323	12.4172	12.16	10.8437	10.1662	10.6145	8379.81	8280.21	7612.08	9299.44	9517.76	9320.62	8311.72	7792.42	8135.99
sp|P05748|RL15A_YEAST	RPL15A	60S ribosomal protein L15-A OS=Saccharomyces cerevisiae (strain ATCC 204508 / S288c) OX=559292 GN=RPL15A PE=1 SV=3	207	113	11.566	11.9142	10.9422	9.73921	10.2782	10.1278	12.2987	11.9122	11.2215	11986.1	12347.1	11339.8	10093	10651.6	10495.7	12745.5	12345	11629.2
sp|P12945|NAT1_YEAST	NAT1	N-terminal acetyltransferase A complex subunit NAT1 OS=Saccharomyces cerevisiae (strain ATCC 204508 / S288c) OX=559292 GN=NAT1 PE=1 SV=2	208	98	10.7272	11.0729	10.9292	11.8607	11.5389	11.3439	11.0238	10.948	10.5555	8327.41	8595.8	8484.27	9207.37	8957.54	8806.15	8557.69	8498.81	8194.18
sp|Q04279|SEG1_YEAST	SEG1	Eisosome protein SEG1 OS=Saccharomyces cerevisiae (strain ATCC 204508 / S288c) OX=559292 GN=SEG1 PE=1 SV=1	209	54	10.9073	11.092	11.4164	11.3849	10.8828	10.9713	11.1107	11.02	11.2148	2850.99	2899.27	2984.07	2975.85	2844.6	2867.72	2904.16	2880.46	2931.37
sp|P46367|ALDH4_YEAST	ALD4	Potassium-activated aldehyde dehydrogenase, mitochondrial OS=Saccharomyces cerevisiae (strain ATCC 204508 / S288c) OX=559292 GN=ALD4 PE=1 SV=2	210	67	11.4734	9.94373	10.9174	9.56917	11.2224	11.8245	10.8504	11.2625	12.9365	4408.17	3820.46	4194.55	3676.55	4311.72	4543.07	4168.82	4327.14	4970.3
sp|P40047|ALDH5_YEAST	ALD5	Aldehyde dehydrogenase 5, mitochondrial OS=Saccharomyces cerevisiae (strain ATCC 204508 / S288c) OX=559292 GN=ALD5 PE=1 SV=4	210	60	10.5199	10.5717	10.5405	12.4608	12.5036	12.1724	10.2175	10.2822	10.7313	4089.42	4109.57	4097.43	4843.9	4860.53	4731.8	3971.87	3997.03	4171.6
sp|P53742|NOG2_YEAST	NOG2	Nucleolar GTP-binding protein 2 OS=Saccharomyces cerevisiae (strain ATCC 204508 / S288c) OX=559292 GN=NOG2 PE=1 SV=1	211	75	11.0435	11.5092	11.2561	10.8403	10.8358	10.886	11.3512	11.3967	10.8812	6979.9	7274.23	7114.25	6851.47	6848.64	6880.36	7174.37	7203.16	6877.35
sp|P48415|SEC16_YEAST	SEC16	COPII coat assembly protein SEC16 OS=Saccharomyces cerevisiae (strain ATCC 204508 / S288c) OX=559292 GN=SEC16 PE=1 SV=2	212	114	10.7	10.5608	11.0908	12.2138	11.8944	11.9665	10.5528	10.4688	10.5521	6248.77	6167.45	6476.98	7132.83	6946.31	6988.4	6162.83	6113.77	6162.4
sp|P21375|OSM1_YEAST	OSM1	Fumarate reductase 2 OS=Saccharomyces cerevisiae (strain ATCC 204508 / S288c) OX=559292 GN=OSM1 PE=1 SV=3	213	31	10.6742	10.731	11.8998	11.1966	10.8549	10.8163	11.3023	11.1566	11.3682	1779.26	1788.72	1983.56	1866.34	1809.38	1802.95	1883.96	1859.67	1894.94
sp|P19516|COX11_YEAST	COX11	Cytochrome c oxidase assembly protein COX11, mitochondrial OS=Saccharomyces cerevisiae (strain ATCC 204508 / S288c) OX=559292 GN=COX11 PE=1 SV=2	214	14	11.4812	10.475	10.5689	12.091	11.4039	11.598	10.491	10.5802	11.3109	585.949	534.596	539.388	617.068	582.003	591.909	535.415	539.964	577.256
sp|P32828|SLX5_YEAST	SLX5	E3 ubiquitin-protein ligase complex SLX5-SLX8 subunit SLX5 OS=Saccharomyces cerevisiae (strain ATCC 204508 / S288c) OX=559292 GN=SLX5 PE=1 SV=1	215	3	9.42221	9.21341	7.76916	13.4006	14.0264	15.8228	9.40818	11.3062	9.631	77.9368	76.2096	64.2634	110.845	116.021	130.88	77.8207	93.5203	79.6638
sp|P21372|PRP5_YEAST	PRP5	Pre-mRNA-processing ATP-dependent RNA helicase PRP5 OS=Saccharomyces cerevisiae (strain ATCC 204508 / S288c) OX=559292 GN=PRP5 PE=1 SV=1	216	6	11.598	10.7459	11.287	12.5569	10.9367	11.1018	9.75106	10.5446	11.478	198.921	184.306	193.586	215.367	187.579	190.41	167.243	180.854	196.862
sp|P40215|NDH1_YEAST	NDE1	External NADH-ubiquinone oxidoreductase 1, mitochondrial OS=Saccharomyces cerevisiae (strain ATCC 204508 / S288c) OX=559292 GN=NDE1 PE=1 SV=1	217	91	11.5913	10.7964	11.5292	10.6335	10.7088	10.7807	11.1075	11.1508	11.7017	11615.5	10818.8	11553.2	10655.7	10731.1	10803.2	11130.7	11174	11726
sp|Q07500|NDH2_YEAST	NDE2	External NADH-ubiquinone oxidoreductase 2, mitochondrial OS=Saccharomyces cerevisiae (strain ATCC 204508 / S288c) OX=559292 GN=NDE2 PE=1 SV=1	217	4	11.6944	10.8767	11.2009	11.1441	10.0177	11.1414	10.1683	11.9873	11.7692	190.809	177.466	182.756	181.829	163.45	181.785	165.908	195.587	192.028
sp|P53258|GYP2_YEAST	MDR1	GTPase-activating protein GYP2 OS=Saccharomyces cerevisiae (strain ATCC 204508 / S288c) OX=559292 GN=MDR1 PE=1 SV=1	218	30	10.5854	10.4629	11.7817	11.3897	11.4039	11.5714	10.7593	10.9297	11.116	1416.4	1400.01	1576.47	1524.03	1525.93	1548.34	1439.67	1462.48	1487.41
sp|P40482|SEC24_YEAST	SEC24	Protein transport protein SEC24 OS=Saccharomyces cerevisiae (strain ATCC 204508 / S288c) OX=559292 GN=SEC24 PE=1 SV=1	219	81	11.263	11.0787	11.0391	11.1591	11.2192	10.9967	11.1565	11.0126	11.0752	5706.86	5613.49	5593.42	5654.22	5684.7	5571.96	5652.94	5580.01	5611.71
sp|P53953|SFB2_YEAST	SFB2	SED5-binding protein 2 OS=Saccharomyces cerevisiae (strain ATCC 204508 / S288c) OX=559292 GN=SFB2 PE=1 SV=1	219	34	10.9864	10.9733	11.1353	11.4145	11.0016	11.1757	10.7574	11.7294	10.8264	1444.46	1442.73	1464.04	1500.74	1446.46	1469.35	1414.35	1542.14	1423.41
sp|P32909|SMY2_YEAST	SMY2	Protein SMY2 OS=Saccharomyces cerevisiae (strain ATCC 204508 / S288c) OX=559292 GN=SMY2 PE=1 SV=2	220	54	11.0391	10.9203	11.5724	11.4486	10.5692	10.8244	10.4915	12.0692	11.0653	3436.16	3399.19	3602.15	3563.61	3289.89	3369.33	3265.71	3756.8	3444.32
sp|Q12149|RRP6_YEAST	RRP6	Exosome complex exonuclease RRP6 OS=Saccharomyces cerevisiae (strain ATCC 204508 / S288c) OX=559292 GN=RRP6 PE=1 SV=1	221	48	11.1313	10.8094	11.6466	11.1016	10.7978	10.9049	11.1745	11.1365	11.2974	2445.52	2374.81	2558.74	2438.99	2372.24	2395.78	2455	2446.67	2482.02
sp|P27654|TIP1_YEAST	TIP1	Temperature shock-inducible protein 1 OS=Saccharomyces cerevisiae (strain ATCC 204508 / S288c) OX=559292 GN=TIP1 PE=1 SV=1	222	1	11.2549	9.79342	13.7922	11.6526	9.23011	10.7689	11.8661	11.1643	10.4775	53.2465	46.3322	65.2503	55.1278	43.6672	50.947	56.1379	52.8178	49.5684
sp|P24279|MCM3_YEAST	MCM3	DNA replication licensing factor MCM3 OS=Saccharomyces cerevisiae (strain ATCC 204508 / S288c) OX=559292 GN=MCM3 PE=1 SV=1	223	73	10.2683	10.7138	10.5908	12.3214	12.5581	12.3378	10.5985	10.5157	10.0957	3717.52	3878.82	3834.28	4460.84	4546.54	4466.78	3837.09	3807.11	3655.03
sp|P23500|MRS4_YEAST	MRS4	Mitochondrial RNA-splicing protein MRS4 OS=Saccharomyces cerevisiae (strain ATCC 204508 / S288c) OX=559292 GN=MRS4 PE=1 SV=1	224	5	10.6683	10.8083	11.1209	11.9291	11.7851	10.6501	10.9708	11.3932	10.674	197.978	200.577	206.377	221.375	218.703	197.64	203.592	211.431	198.084
sp|Q03455|MSC2_YEAST	MSC2	Probable zinc transporter MSC2 OS=Saccharomyces cerevisiae (strain ATCC 204508 / S288c) OX=559292 GN=MSC2 PE=1 SV=2	225	5	10.0753	12.4485	10.9515	10.8965	11.6806	11.4253	12.1587	9.4977	10.8659	74.7143	92.3133	81.2119	80.8046	86.6191	84.7256	90.1642	70.4313	80.5777
sp|P39078|TCPD_YEAST	CCT4	T-complex protein 1 subunit delta OS=Saccharomyces cerevisiae (strain ATCC 204508 / S288c) OX=559292 GN=CCT4 PE=1 SV=2	226	89	10.98	11.193	11.3603	11.1891	10.9934	11.0488	11.3093	11.1831	10.7428	8670.51	8838.72	8970.8	8835.64	8681.12	8724.87	8930.58	8830.91	8483.23
sp|P38822|BZZ1_YEAST	BZZ1	Protein BZZ1 OS=Saccharomyces cerevisiae (strain ATCC 204508 / S288c) OX=559292 GN=BZZ1 PE=1 SV=1	227	47	10.1671	10.091	10.6768	13.3599	12.8694	12.8188	9.58249	10.1934	10.2411	2994.72	2972.28	3144.83	3935.15	3790.67	3775.75	2822.51	3002.45	3016.5
sp|P50086|PSD10_YEAST	NAS6	Probable 26S proteasome regulatory subunit p28 OS=Saccharomyces cerevisiae (strain ATCC 204508 / S288c) OX=559292 GN=NAS6 PE=1 SV=1	228	28	10.9127	10.3638	11.9016	11.7241	10.0027	10.4412	9.6383	13.4723	11.5433	2232.66	2120.34	2434.96	2398.66	2046.48	2136.19	1971.92	2756.32	2361.67
sp|P32349|RPC3_YEAST	RPC82	DNA-directed RNA polymerase III subunit RPC3 OS=Saccharomyces cerevisiae (strain ATCC 204508 / S288c) OX=559292 GN=RPC82 PE=1 SV=2	229	40	11.3839	11.1052	11.4423	11.1114	10.8618	10.8189	11.1124	11.2382	10.9257	2378.42	2320.19	2390.62	2321.49	2269.34	2260.38	2321.7	2347.98	2282.69
sp|P18494|GLN3_YEAST	GLN3	Nitrogen regulatory protein GLN3 OS=Saccharomyces cerevisiae (strain ATCC 204508 / S288c) OX=559292 GN=GLN3 PE=1 SV=2	230	4	11.1868	10.3252	11.2845	11.5015	10.2399	10.5091	11.2464	11.257	12.4495	96.8431	89.3841	97.6893	99.5677	88.6463	90.9767	97.3593	97.4512	107.774
sp|P41921|GSHR_YEAST	GLR1	Glutathione reductase OS=Saccharomyces cerevisiae (strain ATCC 204508 / S288c) OX=559292 GN=GLR1 PE=1 SV=2	231	67	10.6618	10.3695	9.87346	12.2693	12.8984	12.6088	9.62663	10.5531	11.1391	5056.93	4918.27	4683.01	5819.34	6117.75	5980.38	4565.93	5005.36	5283.29
sp|P36516|RM03_YEAST	MRPL3	54S ribosomal protein L3, mitochondrial OS=Saccharomyces cerevisiae (strain ATCC 204508 / S288c) OX=559292 GN=MRPL3 PE=1 SV=2	232	48	10.8208	10.7449	11.1955	11.7176	11.4425	11.2891	10.7445	11.0185	11.0266	3548.26	3523.38	3671.13	3842.33	3752.11	3701.81	3523.22	3613.08	3615.73
sp|P43123|UAP1_YEAST	QRI1	UDP-N-acetylglucosamine pyrophosphorylase OS=Saccharomyces cerevisiae (strain ATCC 204508 / S288c) OX=559292 GN=QRI1 PE=1 SV=1	233	57	10.2925	10.111	10.2944	12.8643	12.7776	13.205	10.1537	10.0355	10.266	4341.79	4265.21	4342.59	5426.68	5390.08	5570.41	4283.22	4233.35	4330.61
sp|Q99271|NAH1_YEAST	NHA1	Na(+)/H(+) antiporter OS=Saccharomyces cerevisiae (strain ATCC 204508 / S288c) OX=559292 GN=NHA1 PE=1 SV=1	234	13	10.5839	10.8417	11.459	11.4206	10.8819	11.1651	11.4124	11.299	10.9365	598.082	612.653	647.534	645.366	614.923	630.924	644.9	638.494	618.007
sp|P53727|BUD17_YEAST	BUD17	Putative pyridoxal kinase BUD17 OS=Saccharomyces cerevisiae (strain ATCC 204508 / S288c) OX=559292 GN=BUD17 PE=1 SV=1	235	9	11.1865	11.3867	11.6656	10.7464	10.9873	10.5289	10.9336	11.2354	11.3296	442.664	450.584	461.619	425.247	434.778	416.64	432.653	444.598	448.327
sp|Q12259|YL108_YEAST	YLR108C	BTB/POZ domain-containing protein YLR108C OS=Saccharomyces cerevisiae (strain ATCC 204508 / S288c) OX=559292 GN=YLR108C PE=1 SV=1	236	17	9.70418	10.5688	10.4762	12.9984	12.2747	11.8779	10.9477	10.8146	10.3375	850.517	926.298	918.176	1139.24	1075.81	1041.03	959.506	947.838	906.025
sp|Q06218|DBP9_YEAST	DBP9	ATP-dependent RNA helicase DBP9 OS=Saccharomyces cerevisiae (strain ATCC 204508 / S288c) OX=559292 GN=DBP9 PE=1 SV=1	237	58	10.7922	10.8899	11.4293	11.4745	11.5758	11.5582	11.1337	10.8245	10.3218	3214.33	3243.42	3404.09	3417.55	3447.72	3442.48	3316.03	3223.95	3074.23
sp|P03962|PYRF_YEAST	URA3	Orotidine 5'-phosphate decarboxylase OS=Saccharomyces cerevisiae (strain ATCC 204508 / S288c) OX=559292 GN=URA3 PE=1 SV=2	238	36	13.8802	11.802	11.6775	9.22848	8.67519	8.85156	11.1825	12.0373	12.6652	3716.67	3160.2	3126.87	2471.09	2322.94	2370.16	2994.32	3223.19	3391.34
sp|P53733|RT19_YEAST	RSM19	37S ribosomal protein S19, mitochondrial OS=Saccharomyces cerevisiae (strain ATCC 204508 / S288c) OX=559292 GN=RSM19 PE=1 SV=1	239	10	9.98021	10.1497	10.472	12.2343	11.9523	12.5778	10.3319	11.1377	11.164	523.83	532.729	549.645	642.142	627.34	660.167	542.289	584.582	585.966
sp|P22135|ATP12_YEAST	ATP12	Protein ATP12, mitochondrial OS=Saccharomyces cerevisiae (strain ATCC 204508 / S288c) OX=559292 GN=ATP12 PE=1 SV=2	240	23	10.4878	10.1337	11.0452	12.2335	11.8125	12.2721	10.269	10.8899	10.8562	1009.06	974.985	1062.69	1177.01	1136.51	1180.73	988.006	1047.74	1044.5
sp|P21576|VPS1_YEAST	VPS1	Vacuolar protein sorting-associated protein 1 OS=Saccharomyces cerevisiae (strain ATCC 204508 / S288c) OX=559292 GN=VPS1 PE=1 SV=2	241	102	10.631	10.4182	10.802	12.1039	12.1874	11.968	10.6011	10.5845	10.7039	7059.36	6918.03	7172.88	8037.39	8092.85	7947.14	7039.46	7028.46	7107.71
sp|P54861|DNM1_YEAST	DNM1	Dynamin-related protein DNM1 OS=Saccharomyces cerevisiae (strain ATCC 204508 / S288c) OX=559292 GN=DNM1 PE=1 SV=1	241	57	10.3182	10.0113	10.3822	12.9684	13.01	12.9677	9.68953	10.1962	10.4564	3825.93	3712.14	3849.66	4808.61	4824.04	4808.37	3592.82	3780.71	3877.16
sp|P32266|MGM1_YEAST	MGM1	Dynamin-like GTPase MGM1, mitochondrial OS=Saccharomyces cerevisiae (strain ATCC 204508 / S288c) OX=559292 GN=MGM1 PE=1 SV=3	241	49	10.552	10.7994	10.8104	11.6531	11.8841	11.4754	10.8305	11.0129	10.9822	2658.12	2720.44	2723.22	2935.49	2993.68	2890.74	2728.27	2774.24	2766.49
sp|P33441|MFT1_YEAST	MFT1	THO complex subunit MFT1 OS=Saccharomyces cerevisiae (strain ATCC 204508 / S288c) OX=559292 GN=MFT1 PE=1 SV=1	241	22	10.3852	10.5524	10.6763	12.2555	12.3547	12.5003	10.6248	10.2388	10.4119	1122.49	1140.56	1153.95	1324.64	1335.36	1351.1	1148.39	1106.67	1125.37
sp|P53973|HDA1_YEAST	HDA1	Histone deacetylase HDA1 OS=Saccharomyces cerevisiae (strain ATCC 204508 / S288c) OX=559292 GN=HDA1 PE=1 SV=1	242	13	10.121	10.6529	10.7153	12.3982	11.829	12.5368	9.81554	11.2927	10.6386	585.81	616.599	620.206	717.614	684.67	725.638	568.13	653.63	615.772
sp|P38328|ARPC1_YEAST	ARC40	Actin-related protein 2/3 complex subunit 1 OS=Saccharomyces cerevisiae (strain ATCC 204508 / S288c) OX=559292 GN=ARC40 PE=1 SV=1	243	30	11.3779	10.7509	10.0921	11.6689	12.0697	11.5708	10.253	10.8895	11.3273	2542.22	2402.13	2254.93	2607.25	2696.81	2585.33	2290.9	2433.1	2530.92
sp|P53854|CWC25_YEAST	CWC25	Pre-mRNA-splicing factor CWC25 OS=Saccharomyces cerevisiae (strain ATCC 204508 / S288c) OX=559292 GN=CWC25 PE=1 SV=1	244	14	10.7952	10.6943	11.7826	11.4281	10.977	10.4472	11.9006	11.4092	10.5658	591.828	586.296	645.959	626.527	601.796	572.751	652.427	625.487	579.248
sp|Q06523|YP148_YEAST	YPR148C	Uncharacterized protein YPR148C OS=Saccharomyces cerevisiae (strain ATCC 204508 / S288c) OX=559292 GN=YPR148C PE=1 SV=1	245	58	10.5511	10.4873	10.5421	12.1363	12.1339	11.916	10.4876	10.7501	10.9956	4023.31	3999	4019.88	4627.77	4626.87	4543.79	3999.08	4099.21	4192.79
sp|P39076|TCPB_YEAST	CCT2	T-complex protein 1 subunit beta OS=Saccharomyces cerevisiae (strain ATCC 204508 / S288c) OX=559292 GN=CCT2 PE=1 SV=1	246	64	11.0667	11.4719	10.799	10.3628	11.4144	11.1073	11.6485	11.0805	11.0489	3230.49	3348.77	3152.35	3025.03	3332	3242.33	3400.32	3234.53	3225.29
sp|P19882|HSP60_YEAST	HSP60	Heat shock protein 60, mitochondrial OS=Saccharomyces cerevisiae (strain ATCC 204508 / S288c) OX=559292 GN=HSP60 PE=1 SV=1	247	158	10.4953	10.6181	10.6405	11.4717	12.019	12.099	11.1103	10.5722	10.974	13983	14146.6	14176.5	15283.9	16013	16119.6	14802.3	14085.5	14620.7
sp|P32565|RPN2_YEAST	RPN2	26S proteasome regulatory subunit RPN2 OS=Saccharomyces cerevisiae (strain ATCC 204508 / S288c) OX=559292 GN=RPN2 PE=1 SV=4	248	116	10.9782	10.9476	11.3033	11.5565	11.0549	11.0698	11.2166	10.9516	10.9217	10349.6	10320.8	10656.1	10894.8	10422	10436	10574.4	10324.6	10296.4
sp|P47169|MET5_YEAST	MET5	Sulfite reductase [NADPH] subunit beta OS=Saccharomyces cerevisiae (strain ATCC 204508 / S288c) OX=559292 GN=MET5 PE=1 SV=1	248	80	13.3748	10.6337	11.3972	9.0921	9.73958	9.80904	10.7747	11.3432	13.8358	4836.16	3845.01	4121.08	3287.6	3521.72	3546.83	3896.02	4101.55	5002.86
sp|P38288|TOS1_YEAST	TOS1	Protein TOS1 OS=Saccharomyces cerevisiae (strain ATCC 204508 / S288c) OX=559292 GN=TOS1 PE=1 SV=1	249	17	11.9616	12.4935	10.6276	9.18753	10.0065	10.2191	11.6237	12.0551	11.8254	1124.39	1174.39	998.991	863.628	940.613	960.6	1092.63	1133.18	1111.59
sp|P47015|AIM23_YEAST	AIM23	Altered inheritance of mitochondria protein 23, mitochondrial OS=Saccharomyces cerevisiae (strain ATCC 204508 / S288c) OX=559292 GN=AIM23 PE=1 SV=1	250	19	11.3042	10.585	11.1524	11.4855	11.507	11.5819	10.5846	10.7963	11.003	872.97	817.428	861.25	886.971	888.629	894.418	817.401	833.747	849.706
sp|P40498|UTP25_YEAST	UTP25	U3 small nucleolar RNA-associated protein 25 OS=Saccharomyces cerevisiae (strain ATCC 204508 / S288c) OX=559292 GN=UTP25 PE=1 SV=1	251	45	11.0296	11.2014	11.4733	11.298	11.0261	10.8817	11.1508	11.051	10.8883	2416.62	2454.26	2513.84	2475.42	2415.85	2384.21	2443.17	2421.32	2385.66
sp|Q99385|VCX1_YEAST	VCX1	Vacuolar calcium ion transporter OS=Saccharomyces cerevisiae (strain ATCC 204508 / S288c) OX=559292 GN=VCX1 PE=1 SV=1	252	7	11.2735	11.2046	12.0169	11.1615	11.0671	10.5829	10.7495	11.093	10.851	1097.93	1091.22	1170.33	1087.02	1077.82	1030.67	1046.9	1080.34	1056.78
sp|Q12068|GRE2_YEAST	GRE2	NADPH-dependent methylglyoxal reductase GRE2 OS=Saccharomyces cerevisiae (strain ATCC 204508 / S288c) OX=559292 GN=GRE2 PE=1 SV=1	253	23	11.8119	11.1966	11.1112	9.9507	10.4056	9.98206	11.5777	11.5135	12.4507	1385.65	1313.47	1303.44	1167.31	1220.67	1170.99	1358.17	1350.63	1460.58
sp|P00424|COX5A_YEAST	COX5A	Cytochrome c oxidase subunit 5A, mitochondrial OS=Saccharomyces cerevisiae (strain ATCC 204508 / S288c) OX=559292 GN=COX5A PE=1 SV=1	254	26	11.8423	11.0795	11.1457	10.6117	10.3275	10.8501	11.0337	11.0257	12.0838	3097.65	2898.12	2915.42	2775.75	2701.41	2838.12	2886.13	2884.05	3160.81
sp|P00425|COX5B_YEAST	COX5B	Cytochrome c oxidase subunit 5B, mitochondrial OS=Saccharomyces cerevisiae (strain ATCC 204508 / S288c) OX=559292 GN=COX5B PE=1 SV=3	254	10	11.8399	10.9625	11.5035	10.0634	11.0779	11.5411	10.0549	11.292	11.6649	785.725	727.497	763.399	667.83	735.153	765.894	667.265	749.361	774.113
sp|P30619|SEC1_YEAST	SEC1	Protein transport protein SEC1 OS=Saccharomyces cerevisiae (strain ATCC 204508 / S288c) OX=559292 GN=SEC1 PE=1 SV=1	255	29	10.7399	10.6879	10.8274	11.7041	11.6645	11.4913	11.3568	10.6481	10.8799	1544.68	1537.2	1557.26	1683.35	1677.65	1652.74	1633.4	1531.47	1564.8
sp|Q04500|UTP14_YEAST	UTP14	U3 small nucleolar RNA-associated protein 14 OS=Saccharomyces cerevisiae (strain ATCC 204508 / S288c) OX=559292 GN=UTP14 PE=1 SV=1	256	54	11.0028	11.1048	11.2579	11.4236	10.8966	11.0218	10.9782	11.2369	11.0774	3491.09	3523.43	3572.01	3624.6	3457.4	3497.1	3483.27	3565.35	3514.75
sp|P53863|JJJ1_YEAST	JJJ1	J protein JJJ1 OS=Saccharomyces cerevisiae (strain ATCC 204508 / S288c) OX=559292 GN=JJJ1 PE=1 SV=1	257	17	11.1428	10.9709	11.0315	12.0998	11.2913	11.5788	10.8109	10.5433	10.5307	881.107	867.514	872.308	956.785	892.85	915.586	854.866	833.707	832.71
sp|P38144|ISW1_YEAST	ISW1	ISWI chromatin-remodeling complex ATPase ISW1 OS=Saccharomyces cerevisiae (strain ATCC 204508 / S288c) OX=559292 GN=ISW1 PE=1 SV=2	258	85	10.3876	10.6687	10.7427	12.2023	11.9447	11.7836	10.8151	10.8279	10.6275	4910.98	5043.86	5078.84	5768.91	5647.12	5570.99	5113.09	5119.14	5024.38
sp|Q08773|ISW2_YEAST	ISW2	ISWI chromatin-remodeling complex ATPase ISW2 OS=Saccharomyces cerevisiae (strain ATCC 204508 / S288c) OX=559292 GN=ISW2 PE=1 SV=1	258	42	11.0608	10.9542	11.3896	11.3196	10.8599	10.8776	10.8633	10.6673	12.0076	2284.5	2262.47	2352.41	2337.95	2243	2246.66	2243.69	2203.22	2480.06
sp|P34909|NOT4_YEAST	MOT2	General negative regulator of transcription subunit 4 OS=Saccharomyces cerevisiae (strain ATCC 204508 / S288c) OX=559292 GN=MOT2 PE=1 SV=1	259	33	10.6313	11.0188	11.1741	12.2581	11.3979	11.3572	10.2734	10.9977	10.8914	2329.08	2413.96	2447.98	2685.47	2497	2488.1	2250.67	2409.34	2386.06
sp|P05750|RS3_YEAST	RPS3	40S ribosomal protein S3 OS=Saccharomyces cerevisiae (strain ATCC 204508 / S288c) OX=559292 GN=RPS3 PE=1 SV=5	260	236	11.2541	12.0128	11.7225	10.0305	9.7097	9.71011	12.0582	12.0908	11.4113	23630.2	25223.1	24613.6	21061	20387.4	20388.2	25318.4	25387	23960.1
sp|Q02775|SLU7_YEAST	SLU7	Pre-mRNA-splicing factor SLU7 OS=Saccharomyces cerevisiae (strain ATCC 204508 / S288c) OX=559292 GN=SLU7 PE=1 SV=1	261	15	10.4345	10.9147	11.8652	12.3966	11.4683	11.3405	10.0081	11.0492	10.5228	612.841	641.045	696.873	728.085	673.561	666.058	587.801	648.949	618.028
sp|Q05567|SGPL_YEAST	DPL1	Sphingosine-1-phosphate lyase OS=Saccharomyces cerevisiae (strain ATCC 204508 / S288c) OX=559292 GN=DPL1 PE=1 SV=1	262	36	10.4539	10.3844	10.3835	12.3557	12.7102	12.7393	10.1852	10.1926	10.5952	2760.02	2741.67	2741.42	3262.12	3355.71	3363.4	2689.08	2691.02	2797.31
sp|P33297|PRS6A_YEAST	RPT5	26S proteasome regulatory subunit 6A OS=Saccharomyces cerevisiae (strain ATCC 204508 / S288c) OX=559292 GN=RPT5 PE=1 SV=3	263	75	11.1178	11.4781	11.1165	10.7884	11.1407	11.0618	11.2503	10.9746	11.0718	3987.99	4117.23	3987.54	3869.83	3996.21	3967.92	4035.53	3936.62	3971.5
sp|P07245|C1TC_YEAST	ADE3	C-1-tetrahydrofolate synthase, cytoplasmic OS=Saccharomyces cerevisiae (strain ATCC 204508 / S288c) OX=559292 GN=ADE3 PE=1 SV=1	264	136	10.9757	10.7135	10.8029	11.5297	11.5174	11.6958	10.7234	10.7423	11.2995	10863.6	10604.1	10692.6	11411.9	11399.8	11576.3	10613.8	10632.6	11184.1
sp|P43616|DUG1_YEAST	DUG1	Cys-Gly metallodipeptidase DUG1 OS=Saccharomyces cerevisiae (strain ATCC 204508 / S288c) OX=559292 GN=DUG1 PE=1 SV=1	264	93	11.1418	11.2593	11.0286	10.8487	11.2991	11.4168	11.0049	10.8171	11.1836	9971.55	10076.7	9870.2	9709.17	10112.3	10217.6	9848.99	9680.97	10009
sp|P09440|C1TM_YEAST	MIS1	C-1-tetrahydrofolate synthase, mitochondrial OS=Saccharomyces cerevisiae (strain ATCC 204508 / S288c) OX=559292 GN=MIS1 PE=1 SV=1	264	81	11.2554	11.8706	11.3613	10.1621	10.5037	10.2986	11.8024	11.3848	11.3613	6780.73	7151.35	6844.54	6122.08	6327.86	6204.3	7110.26	6858.68	6844.57
sp|P25297|PHO84_YEAST	PHO84	Inorganic phosphate transporter PHO84 OS=Saccharomyces cerevisiae (strain ATCC 204508 / S288c) OX=559292 GN=PHO84 PE=1 SV=2	265	24	12.1791	13.5164	12.5736	7.53501	7.49795	7.65264	12.6867	13.9423	12.4163	1735.04	1925.56	1791.24	1073.44	1068.16	1090.2	1807.36	1986.24	1768.84
sp|P53738|TR112_YEAST	TRM112	Multifunctional methyltransferase subunit TRM112 OS=Saccharomyces cerevisiae (strain ATCC 204508 / S288c) OX=559292 GN=TRM112 PE=1 SV=1	266	7	11.58	12.6467	9.98774	10.8776	12.0414	11.0298	10.5408	9.63288	11.663	289.162	315.8	249.403	271.623	300.685	275.425	263.213	240.541	291.236
sp|Q03771|ACL4_YEAST	ACL4	Assembly chaperone of RPL4 OS=Saccharomyces cerevisiae (strain ATCC 204508 / S288c) OX=559292 GN=ACL4 PE=1 SV=1	267	24	11.0567	10.987	10.6764	11.7228	11.5924	11.8048	10.9354	10.6662	10.5582	1459.23	1450.04	1409.05	1547.15	1529.94	1557.97	1443.23	1407.71	1393.45
sp|P36163|OMA1_YEAST	OMA1	Mitochondrial metalloendopeptidase OMA1 OS=Saccharomyces cerevisiae (strain ATCC 204508 / S288c) OX=559292 GN=OMA1 PE=1 SV=2	268	5	11.1317	11.6281	9.9207	10.179	10.5479	10.6969	11.8	12.2203	11.8754	108.162	112.985	96.395	98.9044	102.49	103.937	114.655	118.739	115.388
sp|P30822|XPO1_YEAST	CRM1	Exportin-1 OS=Saccharomyces cerevisiae (strain ATCC 204508 / S288c) OX=559292 GN=CRM1 PE=1 SV=1	269	93	11.0369	11.0977	10.9494	11.5539	11.3558	11.3164	10.772	10.9687	10.9492	7058.17	7097.08	7002.21	7388.82	7262.08	7236.91	6888.76	7014.52	7002.06
sp|P37254|ADCS_YEAST	ABZ1	Aminodeoxychorismate synthase OS=Saccharomyces cerevisiae (strain ATCC 204508 / S288c) OX=559292 GN=ABZ1 PE=1 SV=4	270	20	11.2646	11.2126	11.4563	10.7756	10.6974	10.8118	11.6518	11.3258	10.804	1166.38	1160.99	1186.23	1115.75	1107.65	1119.5	1206.47	1172.72	1118.68
sp|P25345|SYNM_YEAST	SLM5	Asparagine--tRNA ligase, mitochondrial OS=Saccharomyces cerevisiae (strain ATCC 204508 / S288c) OX=559292 GN=SLM5 PE=1 SV=1	271	13	11.1223	10.9997	11.6498	10.0156	10.9895	10.9966	11.2958	11.255	11.6757	613.351	606.587	642.438	552.323	606.025	606.418	622.917	620.671	643.87
sp|P53088|CTU1_YEAST	NCS6	Cytoplasmic tRNA 2-thiolation protein 1 OS=Saccharomyces cerevisiae (strain ATCC 204508 / S288c) OX=559292 GN=NCS6 PE=1 SV=3	272	7	11.9654	11.0144	11.4797	10.4972	10.3399	9.80457	10.7822	12.0674	12.0493	375.379	345.544	360.139	329.317	324.382	307.588	338.257	378.576	378.011
sp|P53971|FAP1_YEAST	FAP1	FKBP12-associated protein 1 OS=Saccharomyces cerevisiae (strain ATCC 204508 / S288c) OX=559292 GN=FAP1 PE=1 SV=1	273	8	11.0979	11.0129	11.8177	10.1786	10.4706	9.96735	11.8864	12.4331	11.1355	307.617	305.262	327.568	282.137	290.228	276.28	329.472	344.626	308.659
sp|P40010|NUG1_YEAST	NUG1	Nuclear GTP-binding protein NUG1 OS=Saccharomyces cerevisiae (strain ATCC 204508 / S288c) OX=559292 GN=NUG1 PE=1 SV=1	274	74	10.6827	11.0229	10.6098	11.8843	12.1282	11.9817	11.0521	10.1197	10.5187	3220.17	3322.74	3198.22	3582.39	3655.9	3611.76	3331.53	3050.47	3170.74
sp|P53293|YG3W_YEAST	YGR168C	Uncharacterized protein YGR168C OS=Saccharomyces cerevisiae (strain ATCC 204508 / S288c) OX=559292 GN=YGR168C PE=4 SV=1	274	3	11.299	10.935	9.54221	13.4525	13.084	11.6115	10.0424	10.3936	9.6398	80.1562	77.5738	67.6932	95.4328	92.8188	82.3727	71.2417	73.7333	68.3855
sp|P36123|SA190_YEAST	SAP190	SIT4-associating protein SAP190 OS=Saccharomyces cerevisiae (strain ATCC 204508 / S288c) OX=559292 GN=SAP190 PE=1 SV=2	275	33	11.2193	11.3799	11.7028	10.6154	10.2978	10.3014	11.5832	11.6478	11.2524	1872.84	1899.64	1953.54	1772.02	1719	1719.61	1933.57	1944.36	1878.36
sp|Q03667|MIX17_YEAST	MIX17	Mitochondrial intermembrane space cysteine motif-containing protein MIX17 OS=Saccharomyces cerevisiae (strain ATCC 204508 / S288c) OX=559292 GN=MIX17 PE=1 SV=1	276	5	13.1026	14.4279	5.64843	9.01582	12.1175	9.78874	10.1014	12.8527	12.9449	167.071	183.969	72.023	114.961	154.51	124.816	128.803	163.885	165.06
sp|P43590|YFH6_YEAST	YFR006W	Uncharacterized peptidase YFR006W OS=Saccharomyces cerevisiae (strain ATCC 204508 / S288c) OX=559292 GN=YFR006W PE=1 SV=1	277	38	11.4554	11.2227	11.5688	10.3056	10.5764	10.5614	11.2085	11.2874	11.8138	1785.51	1749.24	1803.19	1606.3	1648.5	1646.17	1747.04	1759.33	1841.38
sp|P39109|YCFI_YEAST	YCF1	Metal resistance protein YCF1 OS=Saccharomyces cerevisiae (strain ATCC 204508 / S288c) OX=559292 GN=YCF1 PE=1 SV=2	278	75	10.9989	11.0856	11.326	11.4138	10.862	10.9794	11.0775	10.8875	11.3693	4955.2	4994.24	5102.57	5142.12	4893.49	4946.38	4990.58	4904.99	5122.05
sp|P14772|BPT1_YEAST	BPT1	Bile pigment transporter 1 OS=Saccharomyces cerevisiae (strain ATCC 204508 / S288c) OX=559292 GN=BPT1 PE=1 SV=2	278	38	10.8133	11.2181	11.5731	11.3095	11.1426	10.947	10.74	11.3817	10.8747	1900.18	1971.31	2033.7	1987.37	1958.05	1923.68	1887.29	2000.06	1910.97
sp|Q05022|RRP5_YEAST	RRP5	rRNA biogenesis protein RRP5 OS=Saccharomyces cerevisiae (strain ATCC 204508 / S288c) OX=559292 GN=RRP5 PE=1 SV=1	279	247	11.2407	11.302	11.0841	10.9672	10.9038	10.8839	11.3861	11.1713	11.0609	20301.6	20412.4	20018.9	19807.7	19693.2	19657.2	20564.3	20176.3	19976.9
sp|P33338|SLA2_YEAST	SLA2	Protein SLA2 OS=Saccharomyces cerevisiae (strain ATCC 204508 / S288c) OX=559292 GN=SLA2 PE=1 SV=5	280	66	10.3612	10.3229	11.1201	12.3746	12.2847	12.2846	10.4739	10.3576	10.4204	2822.92	2812.5	3029.69	3371.49	3347	3346.98	2853.64	2821.94	2839.05
sp|P33307|CSE1_YEAST	CSE1	Importin alpha re-exporter OS=Saccharomyces cerevisiae (strain ATCC 204508 / S288c) OX=559292 GN=CSE1 PE=1 SV=2	281	52	11.1513	11.6306	10.87	11.0119	11.4245	10.9774	10.938	11.2501	10.7464	2295.6	2394.27	2237.69	2266.9	2351.84	2259.8	2251.69	2315.95	2212.24
sp|P39077|TCPG_YEAST	CCT3	T-complex protein 1 subunit gamma OS=Saccharomyces cerevisiae (strain ATCC 204508 / S288c) OX=559292 GN=CCT3 PE=1 SV=2	282	81	11.1534	11.853	10.4349	10.9032	11.1513	11.0088	11.215	11.3285	10.9519	7819.14	8309.63	7315.48	7643.77	7817.67	7717.83	7862.33	7941.94	7677.9
sp|Q03690|CLU_YEAST	CLU1	Clustered mitochondria protein 1 OS=Saccharomyces cerevisiae (strain ATCC 204508 / S288c) OX=559292 GN=CLU1 PE=1 SV=1	283	141	10.912	11.1636	11.4112	10.8959	10.7235	10.7317	11.5225	11.4001	11.2396	12262.1	12544.8	12823	12243.9	12050.2	12059.4	12948	12810.5	12630.1
sp|P19262|ODO2_YEAST	KGD2	Dihydrolipoyllysine-residue succinyltransferase component of 2-oxoglutarate dehydrogenase complex, mitochondrial OS=Saccharomyces cerevisiae (strain ATCC 204508 / S288c) OX=559292 GN=KGD2 PE=1 SV=2	284	39	11.2448	9.87252	9.85402	12.6255	13.0821	12.5241	9.44925	10.0059	11.3418	2686.49	2358.65	2354.22	3016.36	3125.45	2992.13	2257.52	2390.52	2709.66
sp|P38244|PFF1_YEAST	PFF1	Vacuolar membrane protease OS=Saccharomyces cerevisiae (strain ATCC 204508 / S288c) OX=559292 GN=PFF1 PE=1 SV=3	285	34	11.0141	10.9423	11.8231	10.5138	10.4451	10.2725	11.5967	11.5542	11.8382	1806.3	1794.51	1938.98	1724.25	1712.97	1684.68	1901.84	1894.87	1941.44
sp|P32377|MVD1_YEAST	MVD1	Diphosphomevalonate decarboxylase OS=Saccharomyces cerevisiae (strain ATCC 204508 / S288c) OX=559292 GN=MVD1 PE=1 SV=2	286	58	11.4919	11.984	11.1634	9.47795	9.91528	10.1455	12.3899	11.7454	11.6867	4997.63	5211.63	4854.77	4121.8	4311.99	4412.12	5388.17	5107.86	5082.37
sp|P24783|DBP2_YEAST	DBP2	ATP-dependent RNA helicase DBP2 OS=Saccharomyces cerevisiae (strain ATCC 204508 / S288c) OX=559292 GN=DBP2 PE=1 SV=1	287	140	11.5629	11.6617	11.1882	10.3182	10.6068	10.5216	11.367	11.3496	11.424	10048.7	10134.6	9723.05	8966.98	9217.76	9143.72	9878.42	9863.35	9927.93
sp|P06634|DED1_YEAST	DED1	ATP-dependent RNA helicase DED1 OS=Saccharomyces cerevisiae (strain ATCC 204508 / S288c) OX=559292 GN=DED1 PE=1 SV=2	287	130	10.8941	11.3436	10.804	11.2876	11.4532	11.3384	11.1784	10.8917	10.8092	11261.8	11726.4	11168.6	11668.5	11839.7	11721	11555.6	11259.2	11173.9
sp|P53849|GIS2_YEAST	GIS2	Zinc finger protein GIS2 OS=Saccharomyces cerevisiae (strain ATCC 204508 / S288c) OX=559292 GN=GIS2 PE=1 SV=1	288	17	12.3652	12.2701	6.3773	9.37212	11.3302	10.7688	9.99897	13.9455	13.5718	1021.96	1014.1	527.07	774.586	936.421	890.017	826.394	1152.57	1121.68
sp|P27809|KRE2_YEAST	KRE2	Glycolipid 2-alpha-mannosyltransferase OS=Saccharomyces cerevisiae (strain ATCC 204508 / S288c) OX=559292 GN=KRE2 PE=1 SV=1	289	49	11.6493	11.4231	11.3964	9.9825	10.2097	10.1984	11.4413	12.005	11.6944	4875.19	4780.5	4769.34	4177.63	4272.7	4267.98	4788.13	5024.03	4894.06
sp|P39744|NOC2_YEAST	NOC2	Nucleolar complex protein 2 OS=Saccharomyces cerevisiae (strain ATCC 204508 / S288c) OX=559292 GN=NOC2 PE=1 SV=2	290	90	11.2196	11.1313	11.5006	10.9021	10.8155	10.7429	11.394	11.0402	11.2539	7735.32	7674.48	7929.08	7516.42	7456.75	7406.69	7855.55	7611.62	7758.99
sp|P09436|SYIC_YEAST	ILS1	Isoleucine--tRNA ligase, cytoplasmic OS=Saccharomyces cerevisiae (strain ATCC 204508 / S288c) OX=559292 GN=ILS1 PE=1 SV=1	291	196	10.8638	10.9495	11.1176	11.2216	11.2371	11.1411	11.4338	11.1122	10.9233	14079.4	14190.4	14408.3	14543.1	14563.2	14438.8	14818.1	14401.3	14156.4
sp|P33734|HIS5_YEAST	HIS7	Imidazole glycerol phosphate synthase hisHF OS=Saccharomyces cerevisiae (strain ATCC 204508 / S288c) OX=559292 GN=HIS7 PE=1 SV=2	291	71	10.2909	10.3194	10.8829	12.3242	12.2553	12.197	10.7699	10.2304	10.73	5340.67	5355.49	5647.95	6395.91	6360.18	6329.94	5589.29	5309.28	5568.58
sp|P39935|IF4F1_YEAST	TIF4631	Eukaryotic initiation factor 4F subunit p150 OS=Saccharomyces cerevisiae (strain ATCC 204508 / S288c) OX=559292 GN=TIF4631 PE=1 SV=2	292	96	10.7189	11.2349	11.3754	11.4096	11.1068	11.0892	11.4243	10.9042	10.7368	9999.05	10480.4	10611.4	10643.4	10360.9	10344.5	10657.1	10171.9	10015.8
sp|P39936|IF4F2_YEAST	TIF4632	Eukaryotic initiation factor 4F subunit p130 OS=Saccharomyces cerevisiae (strain ATCC 204508 / S288c) OX=559292 GN=TIF4632 PE=1 SV=1	292	61	11.1571	10.9841	10.9415	11.1463	11.1413	11.0145	11.0197	11.101	11.4945	3571.05	3515.69	3502.05	3567.59	3566	3525.41	3527.07	3553.08	3679.04
sp|Q03656|SKY1_YEAST	SKY1	Serine/threonine-protein kinase SKY1 OS=Saccharomyces cerevisiae (strain ATCC 204508 / S288c) OX=559292 GN=SKY1 PE=1 SV=1	293	15	11.3342	10.6121	11.4483	11.2292	10.0672	10.7488	11.7371	11.3419	11.4812	827.406	774.695	835.739	819.741	734.912	784.672	856.819	827.969	838.138
sp|P32074|COPG_YEAST	SEC21	Coatomer subunit gamma OS=Saccharomyces cerevisiae (strain ATCC 204508 / S288c) OX=559292 GN=SEC21 PE=1 SV=2	294	100	11.1302	11.0557	11.1023	11.0055	11.2211	11.1045	11.5521	10.8854	10.9432	6846.51	6800.63	6829.31	6769.81	6902.4	6830.65	7106.02	6695.89	6731.46
sp|P38796|PPME1_YEAST	PPE1	Protein phosphatase methylesterase 1 OS=Saccharomyces cerevisiae (strain ATCC 204508 / S288c) OX=559292 GN=PPE1 PE=1 SV=1	295	3	10.5385	9.70461	10.9763	12.0867	12.7014	12.9894	9.91221	10.3292	10.7617	177.061	163.05	184.416	203.073	213.401	218.238	166.538	173.544	180.81
sp|P00817|IPYR_YEAST	IPP1	Inorganic pyrophosphatase OS=Saccharomyces cerevisiae (strain ATCC 204508 / S288c) OX=559292 GN=IPP1 PE=1 SV=4	296	77	11.4399	12.1463	11.5923	9.57719	9.60053	9.86085	11.7399	11.9054	12.1375	8294.04	8806.21	8404.56	6943.56	6960.48	7149.21	8511.54	8631.55	8799.84
sp|Q02969|PEX25_YEAST	PEX25	Peroxisomal membrane protein PEX25 OS=Saccharomyces cerevisiae (strain ATCC 204508 / S288c) OX=559292 GN=PEX25 PE=1 SV=1	296	27	10.8466	10.4462	10.7182	11.9777	10.9391	11.3053	11.2685	11.1955	11.303	1136.65	1094.69	1123.2	1255.18	1146.34	1184.72	1180.86	1173.21	1184.48
sp|P23201|SPA2_YEAST	SPA2	Protein SPA2 OS=Saccharomyces cerevisiae (strain ATCC 204508 / S288c) OX=559292 GN=SPA2 PE=1 SV=1	297	97	9.95202	10.2265	10.8693	13.1791	12.6602	12.4122	10.3157	10.1265	10.2584	6015.35	6181.26	6569.77	7965.92	7652.29	7502.36	6235.17	6120.84	6200.53
sp|P21339|MSB1_YEAST	MSB1	Morphogenesis-related protein MSB1 OS=Saccharomyces cerevisiae (strain ATCC 204508 / S288c) OX=559292 GN=MSB1 PE=1 SV=1	298	23	10.4266	10.7033	11.598	11.648	11.5204	11.1085	11.1721	11.0904	10.7327	769.173	789.591	855.592	859.28	849.869	819.484	824.173	818.144	791.754
sp|P36126|SPO14_YEAST	SPO14	Phospholipase D1 OS=Saccharomyces cerevisiae (strain ATCC 204508 / S288c) OX=559292 GN=SPO14 PE=1 SV=3	299	32	10.429	10.7839	11.0092	11.8017	11.3383	11.6432	10.7637	11.0566	11.1744	1260.61	1303.51	1330.74	1426.54	1370.53	1407.37	1301.06	1336.47	1350.72
sp|Q03308|VPS16_YEAST	VPS16	Vacuolar protein sorting-associated protein 16 OS=Saccharomyces cerevisiae (strain ATCC 204508 / S288c) OX=559292 GN=VPS16 PE=1 SV=2	299	16	10.242	10.5206	11.3344	11.7571	11.1385	11.7195	11.07	11.331	10.8869	753.831	774.339	834.235	865.348	819.816	862.578	814.773	833.981	801.296
sp|Q04322|GYL1_YEAST	GYL1	Probable GTPase-activating protein GYL1 OS=Saccharomyces cerevisiae (strain ATCC 204508 / S288c) OX=559292 GN=GYL1 PE=1 SV=1	300	48	10.4122	10.5174	10.5847	12.526	12.4444	12.0241	10.6954	10.1836	10.6123	1980.54	2000.56	2013.36	2382.62	2367.1	2287.16	2034.41	1937.06	2018.62
sp|P47005|DAS1_YEAST	DAS1	F-box protein DAS1 OS=Saccharomyces cerevisiae (strain ATCC 204508 / S288c) OX=559292 GN=DAS1 PE=1 SV=1	300	8	10.1746	11.4883	11.0979	12.1012	11.4534	11.959	10.8428	10.1942	10.6886	165.551	186.927	180.575	196.9	186.36	194.587	176.424	165.871	173.916
sp|P28795|PEX3_YEAST	PEX3	Peroxisomal biogenesis factor 3 OS=Saccharomyces cerevisiae (strain ATCC 204508 / S288c) OX=559292 GN=PEX3 PE=1 SV=1	301	7	11.5971	10.864	11.6318	12.122	11.5235	10.7958	9.83638	11.2322	10.3974	204.284	191.371	204.896	213.532	202.988	190.17	173.27	197.857	183.152
sp|P24868|CG21_YEAST	CLB1	G2/mitotic-specific cyclin-1 OS=Saccharomyces cerevisiae (strain ATCC 204508 / S288c) OX=559292 GN=CLB1 PE=1 SV=1	302	2	10.3739	9.84377	11.713	12.4536	12.3783	13.2617	9.99671	9.72224	10.2567	54.7013	51.9059	61.7623	65.6676	65.2703	69.9286	52.7123	51.2651	54.0834
sp|P0C0V8|RS21A_YEAST	RPS21A	40S ribosomal protein S21-A OS=Saccharomyces cerevisiae (strain ATCC 204508 / S288c) OX=559292 GN=RPS21A PE=1 SV=1	303	32	11.1195	12.4941	11.4188	9.68764	10.1923	9.97219	12.1139	11.0714	11.9303	2721.68	3058.14	2794.95	2371.21	2494.73	2440.86	2965.08	2709.9	2920.13
sp|Q04636|POB3_YEAST	POB3	FACT complex subunit POB3 OS=Saccharomyces cerevisiae (strain ATCC 204508 / S288c) OX=559292 GN=POB3 PE=1 SV=1	304	57	10.1169	10.921	10.5766	12.3194	12.1516	12.2232	10.5434	10.661	10.4869	2046.91	2209.59	2139.92	2492.51	2458.58	2473.06	2133.19	2156.98	2121.76
sp|Q06337|EAF1_YEAST	EAF1	Chromatin modification-related protein EAF1 OS=Saccharomyces cerevisiae (strain ATCC 204508 / S288c) OX=559292 GN=EAF1 PE=1 SV=2	305	21	10.3389	10.7875	11.5258	11.4207	10.8024	11.029	11.4357	11.1756	11.4845	795.47	829.985	886.788	878.702	831.132	848.569	879.86	859.847	883.614
sp|Q92331|VPS5_YEAST	VPS5	Vacuolar protein sorting-associated protein 5 OS=Saccharomyces cerevisiae (strain ATCC 204508 / S288c) OX=559292 GN=VPS5 PE=1 SV=1	306	35	10.3705	10.6044	10.7258	12.4979	12.3707	12.4339	10.2766	10.4137	10.3065	2064.64	2111.21	2135.38	2488.18	2462.86	2475.45	2045.95	2073.26	2051.91
sp|P25359|RRP43_YEAST	RRP43	Exosome complex component RRP43 OS=Saccharomyces cerevisiae (strain ATCC 204508 / S288c) OX=559292 GN=RRP43 PE=1 SV=2	307	37	11.0267	11.1631	10.9944	11.2005	11.0659	11.0666	10.9849	11.4687	11.0293	1802.51	1824.81	1797.23	1830.92	1808.92	1809.04	1795.69	1874.76	1802.95
sp|Q04602|VBA4_YEAST	VBA4	Vacuolar basic amino acid transporter 4 OS=Saccharomyces cerevisiae (strain ATCC 204508 / S288c) OX=559292 GN=VBA4 PE=1 SV=1	308	17	10.7501	10.9292	12.4503	10.5801	10.0883	10.5543	11.6955	11.5503	11.4018	721.326	733.341	835.407	709.919	676.915	708.187	784.76	775.013	765.05
sp|Q08972|NEW1_YEAST	NEW1	[NU+] prion formation protein 1 OS=Saccharomyces cerevisiae (strain ATCC 204508 / S288c) OX=559292 GN=NEW1 PE=1 SV=1	309	154	10.8419	10.965	11.0122	11.5258	11.482	11.404	11.0808	10.8805	10.8079	9304.22	9409.82	9450.33	9891.06	9853.53	9786.56	9509.16	9337.28	9274.98
sp|P40069|IMB4_YEAST	KAP123	Importin subunit beta-4 OS=Saccharomyces cerevisiae (strain ATCC 204508 / S288c) OX=559292 GN=KAP123 PE=1 SV=1	310	128	11.7866	11.8652	11.7346	9.71552	9.4896	9.83164	12.0732	11.9058	11.5978	11508.5	11585.2	11457.8	9486.31	9265.72	9599.7	11788.4	11624.9	11324.2
sp|P24870|CG23_YEAST	CLB3	G2/mitotic-specific cyclin-3 OS=Saccharomyces cerevisiae (strain ATCC 204508 / S288c) OX=559292 GN=CLB3 PE=1 SV=3	311	3	10.4397	11.0422	12.4233	11.2187	10.0423	11.4158	10.9616	11.5993	10.8572	71.1886	75.2969	84.7148	76.5006	68.4786	77.8449	74.7477	79.0962	74.0355
sp|P46672|ARC1_YEAST	ARC1	tRNA-aminoacylation cofactor ARC1 OS=Saccharomyces cerevisiae (strain ATCC 204508 / S288c) OX=559292 GN=ARC1 PE=1 SV=2	312	103	11.5261	11.484	11.0559	10.2978	10.4855	10.5089	11.4779	11.5858	11.5779	9445.91	9411.45	9060.6	8439.32	8593.14	8612.31	9406.42	9494.85	9488.36
sp|Q04170|YD391_YEAST	YDR391C	Uncharacterized protein YDR391C OS=Saccharomyces cerevisiae (strain ATCC 204508 / S288c) OX=559292 GN=YDR391C PE=1 SV=1	313	9	11.3768	9.69366	10.2846	12.9935	13.508	13.5046	8.12237	9.64452	10.872	549.011	467.789	496.305	627.029	651.859	651.696	391.963	465.417	524.65
sp|P38623|RCK2_YEAST	RCK2	Serine/threonine-protein kinase RCK2 OS=Saccharomyces cerevisiae (strain ATCC 204508 / S288c) OX=559292 GN=RCK2 PE=1 SV=3	314	41	11.3592	10.4803	11.057	11.7863	11.4189	11.1669	10.8164	10.8084	11.1066	2218.37	2046.73	2159.36	2301.78	2230.03	2180.82	2112.37	2110.8	2169.05
sp|P32454|APE2_YEAST	APE2	Aminopeptidase 2, mitochondrial OS=Saccharomyces cerevisiae (strain ATCC 204508 / S288c) OX=559292 GN=APE2 PE=1 SV=4	315	130	10.4021	10.0945	10.2002	12.6803	12.8174	12.8009	10.334	10.1769	10.4938	8066.55	7828	7909.98	9833.22	9939.53	9926.79	8013.75	7891.89	8137.67
sp|P37898|AAP1_YEAST	AAP1	Alanine/arginine aminopeptidase OS=Saccharomyces cerevisiae (strain ATCC 204508 / S288c) OX=559292 GN=AAP1 PE=1 SV=2	315	88	10.5113	11.1186	10.7649	12.0291	11.6847	11.5763	11.1018	10.6983	10.5151	5681.43	6009.69	5818.53	6501.81	6315.66	6257.11	6000.62	5782.51	5683.51
sp|P39979|HPA3_YEAST	HPA3	D-amino-acid N-acetyltransferase HPA3 OS=Saccharomyces cerevisiae (strain ATCC 204508 / S288c) OX=559292 GN=HPA3 PE=1 SV=2	316	12	10.6828	11.1223	10.2883	11.704	11.5672	11.754	10.5788	11.2883	11.0143	500.463	521.051	481.981	548.301	541.893	550.647	495.588	528.829	515.994
sp|P38249|EIF3A_YEAST	RPG1	Eukaryotic translation initiation factor 3 subunit A OS=Saccharomyces cerevisiae (strain ATCC 204508 / S288c) OX=559292 GN=RPG1 PE=1 SV=1	317	171	10.875	10.9498	10.8409	11.6834	11.6668	11.4527	11.1586	10.7716	10.601	16959.7	17076.3	16906.5	18220.5	18194.6	17860.7	17401.9	16798.5	16532.5
sp|P38174|MAP2_YEAST	MAP2	Methionine aminopeptidase 2 OS=Saccharomyces cerevisiae (strain ATCC 204508 / S288c) OX=559292 GN=MAP2 PE=1 SV=4	318	33	10.4247	11.1553	10.7045	11.546	11.9391	11.7357	11.2064	10.4753	10.8131	1924.44	2059.31	1976.09	2131.43	2204.01	2166.46	2068.75	1933.79	1996.14
sp|P07213|TOM70_YEAST	TOM70	Mitochondrial import receptor subunit TOM70 OS=Saccharomyces cerevisiae (strain ATCC 204508 / S288c) OX=559292 GN=TOM70 PE=1 SV=2	319	91	11.0055	11.3159	11.5204	10.9408	10.781	10.7795	11.1891	11.2443	11.2235	12809.3	13170.7	13408.6	12734	12548	12546.3	13023	13087.2	13063.1
sp|P25588|MRC1_YEAST	MRC1	Mediator of replication checkpoint protein 1 OS=Saccharomyces cerevisiae (strain ATCC 204508 / S288c) OX=559292 GN=MRC1 PE=1 SV=3	320	22	10.5265	11.6279	11.5405	11.1221	10.9699	10.604	11.2048	11.681	10.7233	682.972	754.431	748.758	721.616	711.741	688.002	726.979	757.876	695.743
sp|P39101|CAJ1_YEAST	CAJ1	Protein CAJ1 OS=Saccharomyces cerevisiae (strain ATCC 204508 / S288c) OX=559292 GN=CAJ1 PE=1 SV=1	321	53	11.0056	10.8883	11.1284	11.2531	11.3148	11.4655	11.1904	10.8385	10.9154	3784.18	3743.87	3826.4	3869.3	3890.5	3942.33	3847.75	3726.74	3753.18
sp|P42951|LSB6_YEAST	LSB6	Phosphatidylinositol 4-kinase LSB6 OS=Saccharomyces cerevisiae (strain ATCC 204508 / S288c) OX=559292 GN=LSB6 PE=1 SV=1	322	6	11.1522	11.2717	12.5518	12.0372	11.5899	11.9905	9.74115	8.93504	10.7306	615.434	622.026	692.669	664.273	639.588	661.696	537.565	493.08	592.167
sp|Q06338|BCP1_YEAST	BCP1	Protein BCP1 OS=Saccharomyces cerevisiae (strain ATCC 204508 / S288c) OX=559292 GN=BCP1 PE=1 SV=1	323	33	11.6637	11.27	10.8742	10.9403	10.7352	10.5278	11.0459	11.9088	11.034	2226.99	2151.81	2076.25	2088.86	2049.71	2010.09	2109.03	2273.78	2106.76
sp|Q07508|LUC7_YEAST	LUC7	Protein LUC7 OS=Saccharomyces cerevisiae (strain ATCC 204508 / S288c) OX=559292 GN=LUC7 PE=1 SV=1	324	14	10.2108	10.6567	10.9668	12.018	11.5156	11.3242	11.1444	11.4765	10.687	694.759	725.098	746.194	817.725	783.535	770.517	758.279	780.877	727.161
sp|Q12211|PUS1_YEAST	PUS1	tRNA pseudouridine synthase 1 OS=Saccharomyces cerevisiae (strain ATCC 204508 / S288c) OX=559292 GN=PUS1 PE=1 SV=1	325	70	10.9233	10.8907	11.2664	11.587	11.587	11.4073	10.9146	10.6348	10.789	6156.34	6137.95	6349.72	6530.37	6530.37	6429.09	6151.41	5993.73	6080.67
sp|P38934|BFR1_YEAST	BFR1	Nuclear segregation protein BFR1 OS=Saccharomyces cerevisiae (strain ATCC 204508 / S288c) OX=559292 GN=BFR1 PE=1 SV=1	326	109	11.5685	11.7037	11.9643	9.9419	9.74979	9.84283	11.8389	11.8774	11.5127	13879.1	14041.3	14353.9	11927.6	11697.1	11808.8	14203.5	14249.7	13812.2
sp|P14906|SEC63_YEAST	SEC63	Protein translocation protein SEC63 OS=Saccharomyces cerevisiae (strain ATCC 204508 / S288c) OX=559292 GN=SEC63 PE=1 SV=2	327	45	10.6167	11.1845	11.3898	11.4165	11.128	11.3907	11.1371	10.938	10.7987	3083.73	3248.66	3308.31	3316.04	3232.26	3308.55	3234.9	3177.07	3136.6
sp|Q10740|LKHA4_YEAST	LAP2	Leucine aminopeptidase 2 OS=Saccharomyces cerevisiae (strain ATCC 204508 / S288c) OX=559292 GN=LAP2 PE=1 SV=1	328	48	12.1297	11.1172	10.2189	10.7578	10.8703	10.9712	10.9009	11.1547	11.8795	2928.08	2683.67	2466.82	2596.91	2624.07	2648.43	2631.47	2692.72	2867.69
sp|P40484|MOB1_YEAST	MOB1	DBF2 kinase activator protein MOB1 OS=Saccharomyces cerevisiae (strain ATCC 204508 / S288c) OX=559292 GN=MOB1 PE=1 SV=2	329	13	11.4997	10.2452	9.49138	12.6128	12.1078	12.4796	10.0968	10.6912	10.7757	524.875	467.617	433.212	575.68	552.631	569.6	460.846	487.975	491.83
sp|P54786|ZDS2_YEAST	ZDS2	Protein ZDS2 OS=Saccharomyces cerevisiae (strain ATCC 204508 / S288c) OX=559292 GN=ZDS2 PE=1 SV=1	330	6	10.7288	10.5241	10.4307	11.4881	11.338	11.1528	10.7467	12.1264	11.4644	174.397	171.069	169.551	186.739	184.298	181.288	174.688	197.114	186.353
sp|P32892|DRS1_YEAST	DRS1	ATP-dependent RNA helicase DRS1 OS=Saccharomyces cerevisiae (strain ATCC 204508 / S288c) OX=559292 GN=DRS1 PE=1 SV=2	331	87	10.2678	10.3958	10.3496	12.9476	12.9828	12.7328	10.5997	9.77175	9.95224	6307.77	6386.45	6358.04	7954.06	7975.67	7822.11	6511.66	6003.05	6113.93
sp|P22146|GAS1_YEAST	GAS1	1,3-beta-glucanosyltransferase GAS1 OS=Saccharomyces cerevisiae (strain ATCC 204508 / S288c) OX=559292 GN=GAS1 PE=1 SV=2	332	48	11.2523	11.2968	10.2382	10.6143	11.5971	11.2906	11.1911	11.1345	11.3852	3038.16	3050.17	2764.35	2865.89	3131.27	3048.49	3021.64	3006.35	3074.03
sp|P53334|SCW4_YEAST	SCW4	Probable family 17 glucosidase SCW4 OS=Saccharomyces cerevisiae (strain ATCC 204508 / S288c) OX=559292 GN=SCW4 PE=1 SV=1	333	31	11.9315	11.2478	10.0636	10.4267	11.5298	11.1124	10.6457	11.6792	11.3634	1674.29	1578.35	1412.18	1463.13	1617.92	1559.36	1493.86	1638.88	1594.58
sp|P38338|YB9F_YEAST	YBR259W	Uncharacterized protein YBR259W OS=Saccharomyces cerevisiae (strain ATCC 204508 / S288c) OX=559292 GN=YBR259W PE=4 SV=1	334	1	10.2152	10.0937	13.4901	13.3421	11.6825	12.607	10.6557	10.3936	7.5201	23.4471	23.168	30.9639	30.6242	26.8148	28.937	24.4581	23.8564	17.2609
sp|P25334|CYPR_YEAST	CPR4	Peptidyl-prolyl cis-trans isomerase CPR4 OS=Saccharomyces cerevisiae (strain ATCC 204508 / S288c) OX=559292 GN=CPR4 PE=3 SV=1	335	6	10.6581	12.0584	10.6222	11.551	10.7352	10.7876	10.7712	12.0396	10.7767	319.08	361.003	318.006	345.81	321.387	322.958	322.465	360.439	322.629
sp|P52911|EXG2_YEAST	EXG2	Glucan 1,3-beta-glucosidase 2 OS=Saccharomyces cerevisiae (strain ATCC 204508 / S288c) OX=559292 GN=EXG2 PE=1 SV=1	336	17	10.5741	10.5489	11.0609	11.06	11.0113	10.4974	11.6413	11.3488	12.2573	918.254	916.07	960.534	960.456	956.223	911.598	1010.93	985.531	1064.42
sp|P50623|UBC9_YEAST	UBC9	SUMO-conjugating enzyme UBC9 OS=Saccharomyces cerevisiae (strain ATCC 204508 / S288c) OX=559292 GN=UBC9 PE=1 SV=1	337	16	11.0179	11.5616	11.3005	10.4945	10.4993	11.0631	11.5257	11.25	11.2874	1612.5	1692.07	1653.85	1535.89	1536.6	1619.11	1686.81	1646.46	1651.93
sp|P32499|NUP2_YEAST	NUP2	Nucleoporin NUP2 OS=Saccharomyces cerevisiae (strain ATCC 204508 / S288c) OX=559292 GN=NUP2 PE=1 SV=2	338	100	10.844	11.1295	10.981	11.6014	11.5471	11.3851	11.2547	10.5377	10.7194	5059.43	5192.61	5123.33	5412.77	5387.46	5311.84	5251.04	4916.5	5001.26
sp|P53836|CA120_YEAST	CAF120	CCR4-NOT transcriptional complex subunit CAF120 OS=Saccharomyces cerevisiae (strain ATCC 204508 / S288c) OX=559292 GN=CAF120 PE=1 SV=1	339	14	11.0428	10.1434	10.4597	12.283	11.3313	11.9625	10.3728	11.6498	10.7546	417.347	383.355	395.309	464.219	428.248	452.105	392.025	440.288	406.455
sp|P39538|UBP12_YEAST	UBP12	Ubiquitin carboxyl-terminal hydrolase 12 OS=Saccharomyces cerevisiae (strain ATCC 204508 / S288c) OX=559292 GN=UBP12 PE=1 SV=1	340	36	10.9243	11.1368	11.7807	11.1469	10.7055	10.9248	11.3928	11.3155	10.6728	1446.53	1474.67	1559.93	1476.01	1417.57	1446.6	1508.57	1498.34	1413.23
sp|P38088|SYG_YEAST	GRS1	Glycine--tRNA ligase 1, mitochondrial OS=Saccharomyces cerevisiae (strain ATCC 204508 / S288c) OX=559292 GN=GRS1 PE=1 SV=3	341	163	10.8963	11.2383	11.0405	10.9626	11.1127	11.0023	11.5589	11.2067	10.9817	13184.3	13598.1	13358.7	13264.5	13446.1	13312.5	13986	13559.8	13287.6
sp|Q06817|SYG2_YEAST	GRS2	Glycine--tRNA ligase 2 OS=Saccharomyces cerevisiae (strain ATCC 204508 / S288c) OX=559292 GN=GRS2 PE=1 SV=1	341	6	11.3656	11.513	11.8995	10.172	10.2951	9.1517	11.8297	12.0112	11.7621	200.625	203.228	210.051	179.557	181.729	161.546	208.819	212.022	207.624
sp|P25369|LSB5_YEAST	LSB5	LAS seventeen-binding protein 5 OS=Saccharomyces cerevisiae (strain ATCC 204508 / S288c) OX=559292 GN=LSB5 PE=1 SV=3	342	11	9.84786	10.0077	10.4073	12.9475	12.2176	12.4512	10.7367	10.2288	11.1553	387.431	393.721	409.441	509.374	480.66	489.851	422.4	402.416	438.867
sp|P54860|UFD2_YEAST	UFD2	E4 ubiquitin-protein ligase UFD2 OS=Saccharomyces cerevisiae (strain ATCC 204508 / S288c) OX=559292 GN=UFD2 PE=1 SV=3	343	49	10.5622	10.3032	10.8681	12.6014	12.1264	12.082	10.6619	10.4696	10.3251	2387.47	2328.92	2456.61	2848.4	2741.02	2730.99	2409.99	2366.53	2333.87
sp|P14905|CBS2_YEAST	CBS2	Cytochrome B translational activator protein CBS2 OS=Saccharomyces cerevisiae (strain ATCC 204508 / S288c) OX=559292 GN=CBS2 PE=1 SV=1	343	8	11.1785	10.4796	11.2682	11.8329	12.1366	11.5548	10.995	10.4776	10.0768	266.432	249.776	268.571	282.032	289.27	275.402	262.06	249.728	240.175
sp|Q12000|TMA46_YEAST	TMA46	Translation machinery-associated protein 46 OS=Saccharomyces cerevisiae (strain ATCC 204508 / S288c) OX=559292 GN=TMA46 PE=1 SV=2	344	27	10.1387	10.838	10.6879	12.403	12.0782	11.8418	10.975	10.5864	10.451	1823.64	1949.42	1922.42	2230.92	2172.5	2129.99	1974.07	1904.16	1879.82
sp|Q02516|HAP5_YEAST	HAP5	Transcriptional activator HAP5 OS=Saccharomyces cerevisiae (strain ATCC 204508 / S288c) OX=559292 GN=HAP5 PE=1 SV=1	345	3	10.3345	10.6577	12.7732	11.4036	11.2565	9.8617	11.0285	11.0453	11.639	111.174	114.652	137.409	122.675	121.093	106.088	118.64	118.821	125.208
sp|P32657|CHD1_YEAST	CHD1	Chromo domain-containing protein 1 OS=Saccharomyces cerevisiae (strain ATCC 204508 / S288c) OX=559292 GN=CHD1 PE=1 SV=1	346	101	10.9245	11.3925	11.6839	10.9196	10.7179	10.8108	11.3093	11.2647	10.9767	5235.62	5459.92	5599.57	5233.29	5136.61	5181.15	5420.06	5398.65	5260.63
sp|P12695|ODP2_YEAST	LAT1	Dihydrolipoyllysine-residue acetyltransferase component of pyruvate dehydrogenase complex, mitochondrial OS=Saccharomyces cerevisiae (strain ATCC 204508 / S288c) OX=559292 GN=LAT1 PE=1 SV=1	347	75	10.8638	10.8511	10.9286	11.4343	11.8679	11.9251	10.56	10.6735	10.8957	8429.34	8419.5	8479.63	8871.97	9208.42	9252.82	8193.58	8281.66	8454.12
sp|P23172|RDRP_SCVLB_contaminant	gag-pol	Probable RNA-directed RNA polymerase OS=Saccharomyces cerevisiae virus L-BC GN=gag-pol PE=2 SV=2	348	96	11.5536	11.3828	11.4672	10.8093	10.3754	10.5603	11.2993	11.2439	11.3082	11504	11333.9	11417.9	10762.9	10330.8	10515	11250.7	11195.6	11259.7
sp|Q12018|CDC53_YEAST	CDC53	Cell division control protein 53 OS=Saccharomyces cerevisiae (strain ATCC 204508 / S288c) OX=559292 GN=CDC53 PE=1 SV=1	349	58	10.6629	10.8666	11.1491	12.0884	11.504	11.6176	10.8759	10.5576	10.6779	3332.78	3396.44	3484.73	3778.34	3595.67	3631.17	3399.35	3299.87	3337.46
sp|P38207|APN2_YEAST	APN2	DNA-(apurinic or apyrimidinic site) endonuclease 2 OS=Saccharomyces cerevisiae (strain ATCC 204508 / S288c) OX=559292 GN=APN2 PE=1 SV=1	350	4	11.0641	11.1752	11.3683	10.7001	10.537	11.2492	11.3612	11.2731	11.2717	278.297	281.091	285.946	269.141	265.038	282.953	285.769	283.552	283.518
sp|P38922|HRB1_YEAST	HRB1	Protein HRB1 OS=Saccharomyces cerevisiae (strain ATCC 204508 / S288c) OX=559292 GN=HRB1 PE=1 SV=2	351	21	11.199	11.2091	10.7255	11.1548	11.3023	11.4635	11.1905	10.5793	11.1761	1597.36	1598.8	1529.82	1591.06	1612.09	1635.09	1596.16	1508.97	1594.09
sp|Q3E846|COA6_YEAST	COA6	Cytochrome c oxidase assembly factor 6 OS=Saccharomyces cerevisiae (strain ATCC 204508 / S288c) OX=559292 GN=COA6 PE=1 SV=1	352	9	11.7934	11.1618	8.20891	10.9327	11.9059	12.2289	9.67118	12.0294	12.0678	291.494	275.885	202.898	270.222	294.275	302.26	239.041	297.329	298.278
sp|Q12275|YO093_YEAST	YOR093C	Uncharacterized protein YOR093C OS=Saccharomyces cerevisiae (strain ATCC 204508 / S288c) OX=559292 GN=YOR093C PE=1 SV=1	353	20	10.56	10.7429	11.8867	11.1895	10.2464	10.728	11.3069	12.2298	11.1098	598.637	609.003	673.844	634.322	580.859	608.161	640.98	693.295	629.801
sp|P40991|NOP2_YEAST	NOP2	25S rRNA (cytosine(2870)-C(5))-methyltransferase OS=Saccharomyces cerevisiae (strain ATCC 204508 / S288c) OX=559292 GN=NOP2 PE=1 SV=1	354	71	11.0678	11.3992	10.8515	10.6824	11.0513	11.0838	11.3766	11.2522	11.2351	5403.39	5565.22	5297.82	5215.28	5395.35	5411.25	5554.19	5493.46	5485.09
sp|P42945|UTP10_YEAST	UTP10	U3 small nucleolar RNA-associated protein 10 OS=Saccharomyces cerevisiae (strain ATCC 204508 / S288c) OX=559292 GN=UTP10 PE=1 SV=1	355	118	11.1405	11.0141	10.97	11.5353	11.0233	11.1136	11.0738	11.1936	10.9357	8195.59	8102.59	8070.12	8486.01	8109.34	8175.77	8146.48	8234.62	8044.93
sp|P41807|VATH_YEAST	VMA13	V-type proton ATPase subunit H OS=Saccharomyces cerevisiae (strain ATCC 204508 / S288c) OX=559292 GN=VMA13 PE=1 SV=1	356	64	11.0638	10.8391	10.6715	11.5202	11.9721	11.9431	10.8691	10.3691	10.7518	5097.67	4994.14	4916.91	5307.96	5516.17	5502.8	5007.96	4777.57	4953.92
sp|Q05931|HSP7Q_YEAST	SSQ1	Heat shock protein SSQ1, mitochondrial OS=Saccharomyces cerevisiae (strain ATCC 204508 / S288c) OX=559292 GN=SSQ1 PE=1 SV=1	357	39	10.8846	10.9151	11.3533	11.3187	11.1856	11.3571	10.6737	11.0431	11.2688	2692.31	2699.86	2808.24	2799.68	2766.77	2809.19	2640.15	2731.52	2787.35
sp|Q99220|OS9_YEAST	YOS9	Protein OS-9 homolog OS=Saccharomyces cerevisiae (strain ATCC 204508 / S288c) OX=559292 GN=YOS9 PE=1 SV=1	358	8	9.9614	9.94649	10.7867	12.7453	12.4654	11.3197	11.003	11.0892	10.6827	374.911	374.35	405.974	479.689	469.154	426.032	414.115	417.358	402.059
sp|Q06604|BSP1_YEAST	BSP1	Protein BSP1 OS=Saccharomyces cerevisiae (strain ATCC 204508 / S288c) OX=559292 GN=BSP1 PE=1 SV=1	359	27	11.1667	10.9769	11.4949	10.8003	11.0984	10.968	11.0492	11.3531	11.0925	1025.35	1007.92	1055.48	991.701	1019.07	1007.1	1014.56	1042.46	1018.53
sp|P26370|UGA3_YEAST	UGA3	Transcriptional activator protein UGA3 OS=Saccharomyces cerevisiae (strain ATCC 204508 / S288c) OX=559292 GN=UGA3 PE=1 SV=1	360	4	11.0153	11.5808	11.4719	10.5642	9.34116	11.3049	11.5836	11.8134	11.3249	112.037	117.789	116.681	107.449	95.0094	114.982	117.817	120.154	115.186
sp|P17442|PHO81_YEAST	PHO81	Phosphate system positive regulatory protein PHO81 OS=Saccharomyces cerevisiae (strain ATCC 204508 / S288c) OX=559292 GN=PHO81 PE=1 SV=2	361	52	11.5513	11.8737	11.9032	10.2911	9.68271	9.8564	11.7477	12.1036	10.9901	2649.5	2723.45	2730.22	2360.45	2220.9	2260.74	2694.55	2776.18	2520.79
sp|P21147|ACO1_YEAST	OLE1	Acyl-CoA desaturase 1 OS=Saccharomyces cerevisiae (strain ATCC 204508 / S288c) OX=559292 GN=OLE1 PE=1 SV=2	362	51	11.6242	12.0613	11.9381	9.28994	9.55857	9.6806	12.4716	12.0855	11.2902	3919.39	4066.8	4025.23	3132.34	3222.92	3264.06	4205.11	4074.94	3806.79
sp|Q12232|SLP1_YEAST	SLP1	Uncharacterized protein SLP1 OS=Saccharomyces cerevisiae (strain ATCC 204508 / S288c) OX=559292 GN=SLP1 PE=1 SV=1	363	5	10.6505	11.447	11.2806	11.0022	10.4477	10.3675	11.6029	12.0061	11.1956	202.399	217.536	214.375	209.083	198.546	197.022	220.5	228.162	212.759
sp|P22855|MAN1_YEAST	AMS1	Alpha-mannosidase OS=Saccharomyces cerevisiae (strain ATCC 204508 / S288c) OX=559292 GN=AMS1 PE=1 SV=2	364	35	11.6454	8.82485	9.4825	12.8335	14.0074	13.6698	8.81005	9.60762	11.1189	1348.82	1022.13	1098.3	1486.43	1622.38	1583.28	1020.41	1112.79	1287.83
sp|P43564|MIL1_YEAST	MIL1	Probable lipase MIL1 OS=Saccharomyces cerevisiae (strain ATCC 204508 / S288c) OX=559292 GN=MIL1 PE=1 SV=2	365	8	11.2411	11.0096	11.3794	10.9789	10.5048	11.7586	10.8392	10.7451	11.5432	235.829	230.973	238.731	230.33	220.382	246.686	227.398	225.425	242.167
sp|P32386|YBT1_YEAST	YBT1	ATP-dependent bile acid permease OS=Saccharomyces cerevisiae (strain ATCC 204508 / S288c) OX=559292 GN=YBT1 PE=1 SV=2	366	106	11.1437	10.8789	11.7836	10.7884	10.7573	10.8776	10.9441	11.6166	11.2099	5408.28	5279.76	5718.81	5235.81	5220.75	5279.11	5311.39	5637.76	5440.41
sp|P53049|YOR1_YEAST	YOR1	Oligomycin resistance ATP-dependent permease YOR1 OS=Saccharomyces cerevisiae (strain ATCC 204508 / S288c) OX=559292 GN=YOR1 PE=1 SV=1	366	64	11.5698	11.0531	11.6817	10.6818	10.6213	10.6359	11.06	11.4075	11.289	3667.37	3503.58	3702.83	3385.91	3366.72	3371.33	3505.78	3615.92	3578.38
sp|Q06839|YP097_YEAST	YPR097W	PX domain-containing protein YPR097W OS=Saccharomyces cerevisiae (strain ATCC 204508 / S288c) OX=559292 GN=YPR097W PE=1 SV=2	366	54	10.8081	11.3648	11.3967	11.0426	10.836	10.7782	11.2674	11.4132	11.093	3127.68	3288.78	3298.02	3195.53	3135.77	3119.03	3260.61	3302.79	3210.14
sp|P12753|RAD50_YEAST	RAD50	DNA repair protein RAD50 OS=Saccharomyces cerevisiae (strain ATCC 204508 / S288c) OX=559292 GN=RAD50 PE=1 SV=1	367	43	9.98408	10.1572	10.6207	13.1212	12.8706	12.484	10.2248	10.4044	10.133	1694	1723.37	1802.02	2226.27	2183.75	2118.16	1734.83	1765.32	1719.27
sp|P35527|K1C9_HUMAN_contaminant	KRT9	Keratin, type I cytoskeletal 9 OS=Homo sapiens GN=KRT9 PE=1 SV=3	368	116	18.9117	10.6632	9.83712	9.7355	7.72055	9.20465	8.45541	17.0582	8.41362	14794.7	8341.86	7695.58	7616.09	6039.8	7200.8	6614.68	13344.6	6581.98
sp|P13645|K1C10_HUMAN_contaminant	KRT10	Keratin, type I cytoskeletal 10 OS=Homo sapiens GN=KRT10 PE=1 SV=6	368	65	17.3459	9.66599	9.49524	8.4633	7.24251	11.811	8.93186	16.5699	10.4743	9084.18	5062.16	4972.73	4432.3	3792.96	6185.51	4677.69	8677.8	5485.47
sp|P08779|K1C16_HUMAN_contaminant	KRT16	Keratin, type I cytoskeletal 16 OS=Homo sapiens GN=KRT16 PE=1 SV=4	368	29	14.9264	11.0204	10.8032	8.57762	7.04307	9.58602	9.08372	15.0476	13.9119	2021.94	1492.83	1463.41	1161.93	954.06	1298.53	1230.49	2038.37	1884.51
sp|P02533|K1C14_HUMAN_contaminant	KRT14	Keratin, type I cytoskeletal 14 OS=Homo sapiens GN=KRT14 PE=1 SV=4	368	24	16.1901	10.7214	11.8286	9.83613	8.42903	8.77453	9.46832	14.0323	10.7196	2549.16	1688.11	1862.43	1548.72	1327.17	1381.57	1490.8	2209.41	1687.81
sp|P13646|K1C13_HUMAN_contaminant	KRT13	Keratin, type I cytoskeletal 13 OS=Homo sapiens GN=KRT13 PE=1 SV=4	368	8	6.46159	6.99246	5.00179	4.25967	11.1353	5.11234	4.04543	6.10885	50.8826	289.156	312.913	223.83	190.62	498.305	228.777	181.033	273.371	2277
sp|Q04695|K1C17_HUMAN_contaminant	KRT17	Keratin, type I cytoskeletal 17 OS=Homo sapiens GN=KRT17 PE=1 SV=2	368	5	15.3448	11.8378	12.7384	8.12605	8.26817	9.20277	10.5067	12.3746	11.6007	286.891	221.322	238.16	151.927	154.584	172.058	196.437	231.36	216.89
sp|O76013|KRT36_HUMAN_contaminant	KRT36	Keratin, type I cuticular Ha6 OS=Homo sapiens GN=KRT36 PE=1 SV=1	368	3	9.94973	9.95798	13.3173	12.8331	9.15559	10.7094	9.02774	14.0339	11.0152	246.893	247.098	330.456	318.442	227.187	265.744	224.015	348.237	273.332
sp|O76011|KRT34_HUMAN_contaminant	KRT34	Keratin, type I cuticular Ha4 OS=Homo sapiens GN=KRT34 PE=2 SV=2	368	2	12.8625	9.17751	11.478	10.7601	9.84512	12.3654	9.01456	13.841	10.6558	103.181	73.6207	92.0749	86.3163	78.9762	99.1932	72.3136	111.031	85.4795
sp|P05783|K1C18_HUMAN_contaminant	KRT18	Keratin, type I cytoskeletal 18 OS=Homo sapiens GN=KRT18 PE=1 SV=2	368	1	10.8219	11.9497	11.5353	10.1598	9.7611	9.50692	12.4141	12.732	11.1192	168.048	185.561	179.126	157.767	151.575	147.628	192.771	197.709	172.664
sp|P39996|GTT3_YEAST	GTT3	Glutathione transferase 3 OS=Saccharomyces cerevisiae (strain ATCC 204508 / S288c) OX=559292 GN=GTT3 PE=1 SV=1	369	16	10.6687	10.3237	11.1218	11.7525	11.021	11.4509	10.6893	11.9594	11.0127	664.929	643.421	693.168	732.472	686.883	713.678	666.209	745.365	686.366
sp|P13856|RSR1_YEAST	RSR1	Ras-related protein RSR1 OS=Saccharomyces cerevisiae (strain ATCC 204508 / S288c) OX=559292 GN=RSR1 PE=1 SV=1	370	33	10.5377	10.5169	11.3775	11.9571	11.6914	11.5167	11.0739	10.8177	10.511	2591.05	2585.95	2797.54	2940.05	2874.73	2831.78	2722.9	2659.91	2584.49
sp|Q08491|SKI7_YEAST	SKI7	Superkiller protein 7 OS=Saccharomyces cerevisiae (strain ATCC 204508 / S288c) OX=559292 GN=SKI7 PE=1 SV=1	371	16	10.7177	11.0246	10.9928	11.7867	11.4355	11.4669	11.112	10.9495	10.5142	755.849	777.489	775.246	831.235	806.471	808.683	783.655	772.193	741.497
sp|P38817|GGA2_YEAST	GGA2	ADP-ribosylation factor-binding protein GGA2 OS=Saccharomyces cerevisiae (strain ATCC 204508 / S288c) OX=559292 GN=GGA2 PE=1 SV=1	372	54	11.2775	11.2807	11.5507	10.6095	10.2362	10.6039	11.5161	11.5029	11.4225	6720.1	6722.02	6882.9	6322.05	6099.59	6318.68	6862.29	6854.44	6806.47
sp|Q07799|LMO1_YEAST	LMO1	ELMO family protein LMO1 OS=Saccharomyces cerevisiae (strain ATCC 204508 / S288c) OX=559292 GN=LMO1 PE=1 SV=1	373	14	10.3145	10.6218	11.8663	11.4351	10.9921	11.3742	11.1109	10.8017	11.4834	410.425	422.652	472.175	455.014	437.387	452.594	442.115	429.814	456.938
sp|P32324|EF2_YEAST	EFT1	Elongation factor 2 OS=Saccharomyces cerevisiae (strain ATCC 204508 / S288c) OX=559292 GN=EFT1 PE=1 SV=1	374	547	11.0526	11.5391	11.1922	10.7476	10.8986	10.8875	11.6558	11.0641	10.9625	53517	55872.5	54192.6	52040	52771.3	52717.3	56437.8	53572.3	53080.5
sp|Q04178|HPRT_YEAST	HPT1	Hypoxanthine-guanine phosphoribosyltransferase OS=Saccharomyces cerevisiae (strain ATCC 204508 / S288c) OX=559292 GN=HPT1 PE=1 SV=1	375	35	11.365	12.2558	11.1758	10.3088	9.96077	9.79045	11.0807	12.4416	11.6209	1393.77	1503.01	1370.56	1264.24	1221.55	1200.66	1358.9	1525.79	1425.15
sp|Q03063|DIG1_YEAST	DIG1	Down-regulator of invasive growth 1 OS=Saccharomyces cerevisiae (strain ATCC 204508 / S288c) OX=559292 GN=DIG1 PE=1 SV=1	376	20	10.4791	10.9088	11.8255	11.2453	10.9349	10.9938	11.5477	11.0788	10.9863	734.382	764.495	828.738	788.077	766.328	770.451	809.269	776.409	769.93
sp|P26786|RS7A_YEAST	RPS7A	40S ribosomal protein S7-A OS=Saccharomyces cerevisiae (strain ATCC 204508 / S288c) OX=559292 GN=RPS7A PE=1 SV=4	377	95	11.1917	11.8239	11.5208	9.78942	10.1847	10.0389	12.5015	11.6208	11.3282	14379.3	15191.6	14802.1	12577.6	13085.5	12898.2	16062.2	14930.7	14554.7
sp|P48164|RS7B_YEAST	RPS7B	40S ribosomal protein S7-B OS=Saccharomyces cerevisiae (strain ATCC 204508 / S288c) OX=559292 GN=RPS7B PE=1 SV=1	377	70	11.4431	11.8983	11.9065	10.1079	9.73039	9.89516	11.9545	11.9786	11.0855	6484.29	6742.23	6746.89	5727.7	5513.78	5607.14	6774.09	6787.71	6281.67
sp|P49687|NU145_YEAST	NUP145	Nucleoporin NUP145 OS=Saccharomyces cerevisiae (strain ATCC 204508 / S288c) OX=559292 GN=NUP145 PE=1 SV=1	378	56	11.132	11.2159	11.8063	11.023	10.7781	10.4578	11.0527	11.6308	10.9033	2780.17	2801.15	2948.59	2752.96	2691.8	2611.81	2760.38	2904.76	2723.06
sp|P34237|CASP_YEAST	COY1	Protein CASP OS=Saccharomyces cerevisiae (strain ATCC 204508 / S288c) OX=559292 GN=COY1 PE=1 SV=2	379	55	10.7383	11.0858	11.249	11.8743	11.3805	11.3681	10.772	10.8824	10.6497	4038.32	4169	4230.38	4465.53	4279.82	4275.16	4051.01	4092.53	4004.99
sp|P34167|IF4B_YEAST	TIF3	Eukaryotic translation initiation factor 4B OS=Saccharomyces cerevisiae (strain ATCC 204508 / S288c) OX=559292 GN=TIF3 PE=1 SV=1	380	84	11.2446	12.045	11.1852	10.0908	10.6812	10.7272	11.851	11.1036	11.0715	6667.05	7141.62	6631.86	5982.98	6333.01	6360.32	7026.59	6583.48	6564.44
sp|P00812|ARGI_YEAST	CAR1	Arginase OS=Saccharomyces cerevisiae (strain ATCC 204508 / S288c) OX=559292 GN=CAR1 PE=1 SV=1	381	19	11.9167	12.6542	12.2368	8.92238	8.6545	9.15904	12.4376	12.1306	11.8882	3346.7	3553.84	3436.62	2505.78	2430.55	2572.25	3493	3406.8	3338.7
sp|P26637|SYLC_YEAST	CDC60	Leucine--tRNA ligase, cytoplasmic OS=Saccharomyces cerevisiae (strain ATCC 204508 / S288c) OX=559292 GN=CDC60 PE=1 SV=1	382	205	10.3216	10.7812	10.3384	11.9278	12.5736	12.2912	11.145	10.2436	10.3775	16827.1	17576.4	16854.4	19445.6	20498.5	20038	18169.5	16699.9	16918.1
sp|Q12165|ATPD_YEAST	ATP16	ATP synthase subunit delta, mitochondrial OS=Saccharomyces cerevisiae (strain ATCC 204508 / S288c) OX=559292 GN=ATP16 PE=1 SV=1	382	6	10.736	10.6866	10.6532	11.8152	12.3913	11.5201	11.2656	10.0888	10.8432	704.376	701.136	698.947	775.179	812.979	755.822	739.127	661.913	711.409
sp|Q03786|GNTK_YEAST	YDR248C	Probable gluconokinase OS=Saccharomyces cerevisiae (strain ATCC 204508 / S288c) OX=559292 GN=YDR248C PE=1 SV=1	383	22	10.6598	11.0152	10.7265	11.8571	11.7415	11.6946	10.6754	10.6464	10.9835	926.087	956.958	931.879	1030.1	1020.06	1015.98	927.442	924.916	954.204
sp|Q08199|SIL1_YEAST	SIL1	Nucleotide exchange factor SIL1 OS=Saccharomyces cerevisiae (strain ATCC 204508 / S288c) OX=559292 GN=SIL1 PE=1 SV=1	384	27	10.7555	11.0449	10.8848	11.8689	11.5312	11.397	10.7955	10.7707	10.9515	1981.59	2034.9	2005.41	2186.72	2124.51	2099.77	1988.96	1984.39	2017.71
sp|P32461|DPH2_YEAST	DPH2	2-(3-amino-3-carboxypropyl)histidine synthase subunit 2 OS=Saccharomyces cerevisiae (strain ATCC 204508 / S288c) OX=559292 GN=DPH2 PE=1 SV=1	385	19	11.624	11.3551	11.5837	10.0306	9.88976	10.156	11.7856	11.9641	11.6112	1758.01	1717.33	1751.9	1517.02	1495.72	1535.98	1782.44	1809.44	1756.06
sp|P38625|GUAA_YEAST	GUA1	GMP synthase [glutamine-hydrolyzing] OS=Saccharomyces cerevisiae (strain ATCC 204508 / S288c) OX=559292 GN=GUA1 PE=1 SV=4	386	131	11.6454	11.9107	11.2479	10.0806	10.1029	10.0851	11.5099	11.7868	11.6307	13186.7	13487.1	12736.5	11414.8	11440	11419.9	13033.3	13346.8	13170
sp|P33328|SNC2_YEAST	SNC2	Synaptobrevin homolog 2 OS=Saccharomyces cerevisiae (strain ATCC 204508 / S288c) OX=559292 GN=SNC2 PE=1 SV=2	387	10	11.1051	10.8656	12.0126	9.89556	10.659	10.8289	11.4364	11.49	11.7068	310.446	303.75	335.815	276.632	297.975	302.724	319.708	321.204	327.265
sp|P31109|SNC1_YEAST	SNC1	Synaptobrevin homolog 1 OS=Saccharomyces cerevisiae (strain ATCC 204508 / S288c) OX=559292 GN=SNC1 PE=1 SV=1	387	9	10.0858	10.7542	11.4927	9.92892	10.8742	10.77	10.9316	11.6904	13.4722	351.288	374.566	400.289	345.823	378.746	375.119	380.745	407.173	469.235
sp|P53866|SQS1_YEAST	SQS1	Protein SQS1 OS=Saccharomyces cerevisiae (strain ATCC 204508 / S288c) OX=559292 GN=SQS1 PE=1 SV=1	388	28	10.3333	10.5106	10.6963	12.1986	12.4223	12.2095	10.8895	10.4553	10.2847	1158.36	1178.24	1199.05	1367.46	1392.54	1368.68	1220.71	1172.03	1152.92
sp|Q06247|YL173_YEAST	YLR173W	Putative uncharacterized protein YLR173W OS=Saccharomyces cerevisiae (strain ATCC 204508 / S288c) OX=559292 GN=YLR173W PE=1 SV=1	389	6	11.059	11.1681	10.895	10.8664	10.7898	11.3405	10.8475	11.5418	11.4919	273.873	276.576	269.813	269.103	267.206	280.845	268.637	285.831	284.593
sp|P32566|SMI1_YEAST	SMI1	Cell wall assembly regulator SMI1 OS=Saccharomyces cerevisiae (strain ATCC 204508 / S288c) OX=559292 GN=SMI1 PE=1 SV=1	390	39	11.0072	11.0535	11.0686	11.2999	11.4597	11.7621	10.7566	10.6663	10.9262	2697.82	2709.17	2712.87	2769.55	2808.73	2882.83	2636.39	2614.28	2677.96
sp|P26321|RL5_YEAST	RPL5	60S ribosomal protein L5 OS=Saccharomyces cerevisiae (strain ATCC 204508 / S288c) OX=559292 GN=RPL5 PE=1 SV=4	391	98	10.7191	11.9258	12.3054	10.1995	10.0086	9.95749	12.1466	11.66	11.0775	8392.97	9337.77	9635.02	7986.1	7836.66	7796.62	9510.64	9129.64	8673.61
sp|P38811|TRA1_YEAST	TRA1	Transcription-associated protein 1 OS=Saccharomyces cerevisiae (strain ATCC 204508 / S288c) OX=559292 GN=TRA1 PE=1 SV=1	392	139	11.1948	11.2177	11.4513	10.9736	10.5575	10.6368	11.3416	11.3227	11.304	6514.78	6528.1	6664.02	6386.05	6143.86	6190.02	6600.17	6589.17	6578.33
sp|P38825|TOM71_YEAST	TOM71	Protein TOM71 OS=Saccharomyces cerevisiae (strain ATCC 204508 / S288c) OX=559292 GN=TOM71 PE=1 SV=1	393	37	10.936	11.261	11.4509	10.8427	10.7897	10.6842	11.3997	11.5943	11.0416	2379.13	2449.83	2491.15	2358.83	2347.3	2324.36	2480.01	2522.35	2402.1
sp|P25621|FEN2_YEAST	FEN2	Pantothenate transporter FEN2 OS=Saccharomyces cerevisiae (strain ATCC 204508 / S288c) OX=559292 GN=FEN2 PE=1 SV=1	394	1	10.418	10.7567	11.1189	11.8913	9.84952	11.7824	11.2778	10.9738	11.9315	91.5771	94.5546	97.7386	104.528	86.5801	103.571	99.1348	96.4632	104.882
sp|Q01939|PRS8_YEAST	RPT6	26S proteasome regulatory subunit 8 homolog OS=Saccharomyces cerevisiae (strain ATCC 204508 / S288c) OX=559292 GN=RPT6 PE=1 SV=4	395	72	10.891	11.2179	11.3228	11.2387	11.2042	11.0645	10.9675	11.1228	10.9706	4863.4	5009.35	5056.21	5018.64	5003.22	4940.85	4897.54	4966.9	4898.91
sp|P53549|PRS10_YEAST	RPT4	26S proteasome subunit RPT4 OS=Saccharomyces cerevisiae (strain ATCC 204508 / S288c) OX=559292 GN=RPT4 PE=1 SV=4	395	55	10.9275	11.1125	11.0279	11.3042	11.0694	11.326	11.3071	10.8089	11.1165	4516.61	4593.07	4558.11	4672.31	4575.23	4681.31	4673.48	4467.58	4594.71
sp|P33298|PRS6B_YEAST	RPT3	26S proteasome regulatory subunit 6B homolog OS=Saccharomyces cerevisiae (strain ATCC 204508 / S288c) OX=559292 GN=RPT3 PE=1 SV=2	395	41	10.5594	10.9256	10.8385	11.8551	11.8589	11.953	10.7668	10.519	10.7236	3056.71	3162.74	3137.51	3431.8	3432.89	3460.15	3116.77	3045.03	3104.26
sp|Q03153|ATP25_YEAST	ATP25	ATPase synthesis protein 25, mitochondrial OS=Saccharomyces cerevisiae (strain ATCC 204508 / S288c) OX=559292 GN=ATP25 PE=1 SV=1	396	7	10.4747	10.6731	12.3547	11.425	11.6645	12.2577	10.4782	10.4136	10.2585	346.489	353.051	408.676	377.923	385.845	405.467	346.605	344.468	339.335
sp|P48361|ASK10_YEAST	ASK10	Activator of SKN7 protein 10 OS=Saccharomyces cerevisiae (strain ATCC 204508 / S288c) OX=559292 GN=ASK10 PE=1 SV=2	397	36	12.8669	11.8748	10.6329	10.1034	10.7682	11.0187	10.8178	10.4211	11.4964	2897.02	2673.64	2394.01	2274.8	2424.48	2480.88	2435.65	2346.33	2588.44
sp|Q06108|RGC1_YEAST	RGC1	Regulator of the glycerol channel 1 OS=Saccharomyces cerevisiae (strain ATCC 204508 / S288c) OX=559292 GN=RGC1 PE=1 SV=1	397	17	11.1742	11.1082	11.3718	11.0989	10.7014	10.8165	11.2659	11.4637	10.9995	761.61	757.108	775.077	756.475	729.384	737.228	767.856	781.338	749.704
sp|Q03655|GAS3_YEAST	GAS3	Probable 1,3-beta-glucanosyltransferase GAS3 OS=Saccharomyces cerevisiae (strain ATCC 204508 / S288c) OX=559292 GN=GAS3 PE=1 SV=1	398	34	11.9241	12.0429	11.9787	9.22586	9.26896	9.35498	12.1132	11.9776	12.1136	2325.06	2348.23	2335.7	1798.93	1807.34	1824.11	2361.93	2335.49	2362
sp|P19735|PRP6_YEAST	PRP6	Pre-mRNA-splicing factor 6 OS=Saccharomyces cerevisiae (strain ATCC 204508 / S288c) OX=559292 GN=PRP6 PE=1 SV=1	399	15	11.3671	11.5642	11.7403	10.2232	10.7859	10.4657	11.0055	11.7141	11.1341	709.794	722.104	733.099	638.365	673.503	653.508	687.215	731.466	695.245
sp|Q12743|DFM1_YEAST	DFM1	DER1-like family member protein 1 OS=Saccharomyces cerevisiae (strain ATCC 204508 / S288c) OX=559292 GN=DFM1 PE=1 SV=1	400	9	10.5043	10.1721	10.5663	12.8052	12.4488	12.5746	9.96968	10.4274	10.5316	642.683	622.355	646.476	783.456	761.648	769.349	609.971	637.977	644.35
sp|P20434|RPAB1_YEAST	RPB5	DNA-directed RNA polymerases I, II, and III subunit RPABC1 OS=Saccharomyces cerevisiae (strain ATCC 204508 / S288c) OX=559292 GN=RPB5 PE=1 SV=1	401	17	10.9554	11.436	10.8533	10.8558	10.5828	10.8675	12.5407	11.1181	10.7905	548.278	572.327	543.168	543.291	529.63	543.878	627.617	556.419	540.024
sp|P46982|MNN5_YEAST	MNN5	Alpha-1,2-mannosyltransferase MNN5 OS=Saccharomyces cerevisiae (strain ATCC 204508 / S288c) OX=559292 GN=MNN5 PE=1 SV=2	402	41	11.2202	11.1562	11.1123	10.8878	11.0068	10.8261	11.2595	11.3101	11.2209	2927.17	2910.47	2899.02	2840.44	2871.5	2824.36	2937.41	2950.61	2927.34
sp|P22203|VATE_YEAST	VMA4	V-type proton ATPase subunit E OS=Saccharomyces cerevisiae (strain ATCC 204508 / S288c) OX=559292 GN=VMA4 PE=1 SV=4	403	84	11.543	11.6026	11.8466	9.71242	10.0169	10.1242	11.4202	11.89	11.8442	6250.82	6283.14	6415.24	5259.54	5424.42	5482.5	6184.32	6438.74	6413.97
sp|P25376|AGP1_YEAST	AGP1	General amino acid permease AGP1 OS=Saccharomyces cerevisiae (strain ATCC 204508 / S288c) OX=559292 GN=AGP1 PE=1 SV=3	404	12	14.2949	12.1216	12.7677	7.20564	7.97507	7.99177	11.9736	12.4148	13.2548	1059.23	898.192	946.066	533.925	590.938	592.176	887.221	919.916	982.159
sp|P31380|FUN30_YEAST	FUN30	ATP-dependent helicase FUN30 OS=Saccharomyces cerevisiae (strain ATCC 204508 / S288c) OX=559292 GN=FUN30 PE=1 SV=1	405	57	11.0511	11.4105	11.3541	11.3058	10.7381	10.7433	11.2496	11.4199	10.7275	3624.99	3742.86	3724.38	3708.51	3522.31	3524.03	3690.11	3745.97	3518.85
sp|P0CS90|HSP77_YEAST	SSC1	Heat shock protein SSC1, mitochondrial OS=Saccharomyces cerevisiae (strain ATCC 204508 / S288c) OX=559292 GN=SSC1 PE=1 SV=1	406	162	11.1088	11.6353	11.6367	10.1087	10.3398	10.4451	11.6712	11.6422	11.4121	15629.7	16370.4	16372.4	14222.5	14547.7	14695.8	16420.9	16380.1	16056.4
sp|Q06821|YP084_YEAST	YPR084W	Uncharacterized protein YPR084W OS=Saccharomyces cerevisiae (strain ATCC 204508 / S288c) OX=559292 GN=YPR084W PE=1 SV=1	407	9	11.4409	12.018	7.93571	10.6927	11.3624	11.4178	11.4771	11.9559	11.6995	452.319	475.132	313.74	422.739	449.213	451.404	453.749	472.678	462.54
sp|Q08229|NBA1_YEAST	NBA1	Protein NBA1 OS=Saccharomyces cerevisiae (strain ATCC 204508 / S288c) OX=559292 GN=NBA1 PE=1 SV=1	408	30	10.418	10.5798	11.1223	12.0725	11.759	11.8184	10.368	11.2361	10.626	1976.92	2007.62	2110.58	2290.88	2231.39	2242.66	1967.43	2132.17	2016.39
sp|P39516|RS14B_YEAST	RPS14B	40S ribosomal protein S14-B OS=Saccharomyces cerevisiae (strain ATCC 204508 / S288c) OX=559292 GN=RPS14B PE=1 SV=2	409	53	11.8817	12.3033	11.5238	9.67069	9.80748	9.77176	12.2421	11.5806	11.2186	4955.51	5131.34	4806.24	4033.37	4090.42	4075.53	5105.84	4829.96	4678.98
sp|P53235|EIF2A_YEAST	YGR054W	Eukaryotic translation initiation factor 2A OS=Saccharomyces cerevisiae (strain ATCC 204508 / S288c) OX=559292 GN=YGR054W PE=1 SV=1	410	64	10.8965	11.096	10.0853	11.2857	11.6959	11.6156	11.0985	11.2409	10.9856	5550.56	5652.18	5137.3	5748.77	5957.73	5916.81	5653.45	5725.99	5595.93
sp|P10964|RPA1_YEAST	RPA190	DNA-directed RNA polymerase I subunit RPA190 OS=Saccharomyces cerevisiae (strain ATCC 204508 / S288c) OX=559292 GN=RPA190 PE=1 SV=2	411	183	11.168	11.2268	11.5248	10.7172	10.6683	10.6067	11.7126	11.2579	11.1176	12352.6	12417.7	12747.3	11854	11800	11731.7	12955	12452.1	12296.9
sp|P04050|RPB1_YEAST	RPO21	DNA-directed RNA polymerase II subunit RPB1 OS=Saccharomyces cerevisiae (strain ATCC 204508 / S288c) OX=559292 GN=RPO21 PE=1 SV=2	411	119	10.8784	10.857	10.9209	11.4494	11.4652	11.5174	11.1285	10.772	11.0112	9074.31	9056.5	9109.75	9550.57	9563.79	9607.3	9282.96	8985.58	9185.09
sp|Q06489|MTNA_YEAST	MRI1	Methylthioribose-1-phosphate isomerase OS=Saccharomyces cerevisiae (strain ATCC 204508 / S288c) OX=559292 GN=MRI1 PE=1 SV=1	412	35	11.5438	11.1059	11.8714	10.6502	10.5165	10.522	11.5971	11.2764	10.9167	1729.26	1663.67	1778.32	1595.4	1575.36	1576.19	1737.24	1689.2	1635.32
sp|P47166|SGM1_YEAST	SGM1	Protein SGM1 OS=Saccharomyces cerevisiae (strain ATCC 204508 / S288c) OX=559292 GN=SGM1 PE=1 SV=1	413	28	10.9145	11.6921	11.4982	10.9385	10.3729	10.4873	11.0911	11.6859	11.3195	1425.98	1527.59	1502.24	1429.13	1355.22	1370.17	1449.06	1526.77	1478.9
sp|P46970|NMD5_YEAST	NMD5	Nonsense-mediated mRNA decay protein 5 OS=Saccharomyces cerevisiae (strain ATCC 204508 / S288c) OX=559292 GN=NMD5 PE=1 SV=2	414	45	10.0113	10.1741	10.0045	13.9608	13.1637	13.1284	9.65018	10.1107	9.79621	2974.51	3022.87	2972.48	4147.96	3911.11	3900.64	2867.2	3004.04	2910.59
sp|P53622|COPA_YEAST	COP1	Coatomer subunit alpha OS=Saccharomyces cerevisiae (strain ATCC 204508 / S288c) OX=559292 GN=COP1 PE=1 SV=2	415	92	11.236	10.9551	10.87	11.2902	11.2006	11.1599	10.7543	11.3721	11.1618	8538.62	8325.15	8260.53	8579.82	8511.76	8480.85	8172.56	8642.11	8482.29
sp|P43579|IES1_YEAST	IES1	Ino eighty subunit 1 OS=Saccharomyces cerevisiae (strain ATCC 204508 / S288c) OX=559292 GN=IES1 PE=1 SV=1	416	39	10.9464	10.9548	10.9894	11.9874	11.2728	11.3733	10.8211	10.8466	10.8082	2107.68	2109.31	2115.97	2308.13	2170.54	2189.89	2083.57	2088.47	2081.07
sp|Q12114|CHS5_YEAST	CHS5	Chitin biosynthesis protein CHS5 OS=Saccharomyces cerevisiae (strain ATCC 204508 / S288c) OX=559292 GN=CHS5 PE=1 SV=1	417	34	10.7096	10.9961	11.3703	11.0259	11.551	11.5875	10.7895	11.097	10.8731	1724.65	1770.8	1831.05	1775.59	1860.15	1866.04	1737.53	1787.05	1750.99
sp|P32597|STH1_YEAST	STH1	Nuclear protein STH1/NPS1 OS=Saccharomyces cerevisiae (strain ATCC 204508 / S288c) OX=559292 GN=STH1 PE=1 SV=1	418	78	10.904	11.236	11.2195	11.5204	11.0683	11.1377	11.2532	10.8559	10.805	3727.35	3840.82	3835.17	3938.04	3783.5	3807.21	3846.72	3710.91	3693.49
sp|P22082|SNF2_YEAST	SNF2	Transcription regulatory protein SNF2 OS=Saccharomyces cerevisiae (strain ATCC 204508 / S288c) OX=559292 GN=SNF2 PE=1 SV=1	418	45	10.5911	10.929	11.1556	11.4148	11.2061	11.4564	11.3009	10.8582	11.088	2518.72	2599.06	2652.96	2714.59	2664.96	2724.49	2687.53	2582.22	2636.87
sp|P18480|SNF5_YEAST	SNF5	SWI/SNF chromatin-remodeling complex subunit SNF5 OS=Saccharomyces cerevisiae (strain ATCC 204508 / S288c) OX=559292 GN=SNF5 PE=1 SV=3	419	16	10.9379	10.3606	10.9969	12.2712	11.6792	10.9944	11.1468	11.1139	10.4991	623.581	590.667	626.941	699.595	665.843	626.802	635.491	633.611	598.563
sp|Q02199|NUP49_YEAST	NUP49	Nucleoporin NUP49/NSP49 OS=Saccharomyces cerevisiae (strain ATCC 204508 / S288c) OX=559292 GN=NUP49 PE=1 SV=1	420	26	11.0951	11.4659	10.7895	11.2204	11.0385	10.8785	11.1654	11.2014	11.1452	1626.74	1681.11	1581.92	1645.1	1618.44	1594.98	1637.05	1642.33	1634.09
sp|P39993|GEA2_YEAST	GEA2	ARF guanine-nucleotide exchange factor 2 OS=Saccharomyces cerevisiae (strain ATCC 204508 / S288c) OX=559292 GN=GEA2 PE=1 SV=1	421	58	11.3497	11.9425	11.5652	10.415	10.0033	10.2311	11.6139	11.6692	11.2099	3800.65	3999.16	3872.82	3487.64	3349.77	3426.06	3889.12	3907.64	3753.83
sp|P47102|GEA1_YEAST	GEA1	ARF guanine-nucleotide exchange factor 1 OS=Saccharomyces cerevisiae (strain ATCC 204508 / S288c) OX=559292 GN=GEA1 PE=1 SV=1	421	38	11.2594	10.8212	11.5756	11.1368	10.845	10.5812	11.2655	11.2671	11.2482	1661.18	1596.52	1707.83	1643.09	1600.05	1561.13	1662.08	1662.32	1659.53
sp|P40350|ALG5_YEAST	ALG5	Dolichyl-phosphate beta-glucosyltransferase OS=Saccharomyces cerevisiae (strain ATCC 204508 / S288c) OX=559292 GN=ALG5 PE=1 SV=1	421	12	10.8735	11.3374	11.3578	11.0436	11.3135	11.3208	10.5586	11.2048	10.9901	561.027	584.96	586.016	569.802	583.727	584.104	544.78	578.118	567.043
sp|P32468|CDC12_YEAST	CDC12	Cell division control protein 12 OS=Saccharomyces cerevisiae (strain ATCC 204508 / S288c) OX=559292 GN=CDC12 PE=1 SV=1	422	52	10.7235	10.6276	11.1723	11.4391	11.7899	11.6764	11.1662	10.7265	10.6784	4200.58	4163.02	4376.39	4480.9	4618.29	4573.83	4373.97	4201.73	4182.9
sp|P47054|NU192_YEAST	NUP192	Nucleoporin NUP192 OS=Saccharomyces cerevisiae (strain ATCC 204508 / S288c) OX=559292 GN=NUP192 PE=1 SV=1	423	59	11.2376	11.1945	11.2444	11.2397	10.9576	10.6384	11.0622	11.4036	11.022	3211.37	3199.05	3213.32	3211.98	3131.37	3040.15	3161.25	3258.82	3149.76
sp|P21771|RT28_YEAST	MRPS28	37S ribosomal protein S28, mitochondrial OS=Saccharomyces cerevisiae (strain ATCC 204508 / S288c) OX=559292 GN=MRPS28 PE=1 SV=1	424	30	11.0908	11.0509	12.0134	10.838	10.3223	10.5882	11.08	11.7099	11.3065	3041.94	3031.01	3295.01	2972.61	2831.16	2904.11	3038.98	3211.76	3101.1
sp|P46997|JJJ2_YEAST	JJJ2	J protein JJJ2 OS=Saccharomyces cerevisiae (strain ATCC 204508 / S288c) OX=559292 GN=JJJ2 PE=1 SV=2	425	5	9.8672	10.8476	12.8725	11.7061	12.3143	10.9416	9.80719	11.3026	10.3409	148.254	162.985	193.409	175.884	185.022	164.398	147.353	169.821	155.372
sp|P36051|MCD4_YEAST	MCD4	GPI ethanolamine phosphate transferase 1 OS=Saccharomyces cerevisiae (strain ATCC 204508 / S288c) OX=559292 GN=MCD4 PE=1 SV=1	426	22	11.1715	11.8212	11.9304	10.5158	10.3723	10.3678	11.3832	11.2689	11.1689	1921.54	2033.29	2052.08	1808.76	1784.07	1783.3	1957.96	1938.3	1921.09
sp|P38148|PPS1_YEAST	PPS1	Dual specificity protein phosphatase PPS1 OS=Saccharomyces cerevisiae (strain ATCC 204508 / S288c) OX=559292 GN=PPS1 PE=3 SV=1	427	2	11.427	10.1465	11.6376	12.7018	9.81234	11.1948	10.4747	12.2142	10.391	73.119	64.9253	74.4664	81.2766	62.7872	71.6335	67.0255	78.1565	66.4902
sp|Q00955|ACAC_YEAST	ACC1	Acetyl-CoA carboxylase OS=Saccharomyces cerevisiae (strain ATCC 204508 / S288c) OX=559292 GN=ACC1 PE=1 SV=2	428	407	10.737	11.1903	11.6319	10.6482	10.2278	10.3989	11.9734	11.8946	11.298	31286.1	32606.8	33893.6	31027.2	29802.2	30300.7	34888.7	34659.1	32920.7
sp|P32874|HFA1_YEAST	HFA1	Acetyl-CoA carboxylase, mitochondrial OS=Saccharomyces cerevisiae (strain ATCC 204508 / S288c) OX=559292 GN=HFA1 PE=1 SV=2	428	8	10.6207	11.4393	11.3062	10.4391	11.1564	11.2044	10.6603	11.1641	12.0095	149.156	160.653	158.783	146.607	156.68	157.353	149.713	156.787	168.66
sp|P00942|TPIS_YEAST	TPI1	Triosephosphate isomerase OS=Saccharomyces cerevisiae (strain ATCC 204508 / S288c) OX=559292 GN=TPI1 PE=1 SV=2	429	120	11.2936	11.8819	11.4626	9.65164	9.93213	10.016	11.8657	11.8966	11.9998	9570.27	10068.8	9713.48	8178.88	8416.57	8487.66	10055.1	10081.3	10168.8
sp|P0CX56|RS18B_YEAST	RPS18B	40S ribosomal protein S18-B OS=Saccharomyces cerevisiae (strain ATCC 204508 / S288c) OX=559292 GN=RPS18B PE=1 SV=1	430	114	11.4023	11.827	11.1151	9.84118	9.98901	9.91199	11.8693	12.3949	11.6491	11160.4	11576.1	10879.3	9632.39	9777.08	9701.7	11617.5	12131.9	11402
sp|P39677|RRF2M_YEAST	MEF2	Ribosome-releasing factor 2, mitochondrial OS=Saccharomyces cerevisiae (strain ATCC 204508 / S288c) OX=559292 GN=MEF2 PE=1 SV=1	431	9	11.1886	11.6916	11.7575	11.1681	10.7092	10.6865	10.819	9.99232	11.9872	206.203	215.472	216.688	205.826	197.367	196.949	199.392	184.156	220.921
sp|P25555|GBP2_YEAST	GBP2	Single-strand telomeric DNA-binding protein GBP2 OS=Saccharomyces cerevisiae (strain ATCC 204508 / S288c) OX=559292 GN=GBP2 PE=1 SV=1	432	47	11.1903	11.5944	11.5443	10.8124	10.7447	10.5924	11.2704	11.2049	11.0461	3765.35	3901.34	3884.48	3638.19	3615.42	3564.17	3792.31	3770.28	3716.82
sp|P16120|THRC_YEAST	THR4	Threonine synthase OS=Saccharomyces cerevisiae (strain ATCC 204508 / S288c) OX=559292 GN=THR4 PE=1 SV=1	433	79	10.85	11.1472	10.9256	11.1867	11.2793	11.516	11.1309	10.9244	11.04	7250	7448.62	7300.51	7475.04	7536.88	7695.04	7437.73	7299.71	7376.97
sp|P49095|GCSP_YEAST	GCV2	Glycine dehydrogenase (decarboxylating), mitochondrial OS=Saccharomyces cerevisiae (strain ATCC 204508 / S288c) OX=559292 GN=GCV2 PE=1 SV=1	434	30	9.95845	8.40551	9.05362	15.3088	15.3805	14.8244	8.29842	8.5581	10.2121	1446.8	1221.18	1315.34	2224.12	2234.52	2153.74	1205.62	1243.35	1483.65
sp|P20459|IF2A_YEAST	SUI2	Eukaryotic translation initiation factor 2 subunit alpha OS=Saccharomyces cerevisiae (strain ATCC 204508 / S288c) OX=559292 GN=SUI2 PE=1 SV=1	435	61	10.8032	10.9242	11.1882	11.5065	11.28	11.2834	11.14	11.1289	10.7456	7487.91	7571.76	7754.75	7975.4	7818.39	7820.76	7721.33	7713.69	7448.01
sp|Q03280|TOM1_YEAST	TOM1	E3 ubiquitin-protein ligase TOM1 OS=Saccharomyces cerevisiae (strain ATCC 204508 / S288c) OX=559292 GN=TOM1 PE=1 SV=1	436	105	11.2282	11.1208	11.5112	10.8419	10.3331	10.4286	11.4426	11.6813	11.4123	6143.58	6084.82	6298.42	5932.24	5653.81	5706.07	6260.89	6391.49	6244.32
sp|Q08444|NOB1_YEAST	NOB1	20S-pre-rRNA D-site endonuclease NOB1 OS=Saccharomyces cerevisiae (strain ATCC 204508 / S288c) OX=559292 GN=NOB1 PE=1 SV=1	437	20	10.4696	10.7058	10.5035	12.6868	12.2095	12.4023	10.6069	10.1488	10.2669	2365.69	2419.07	2373.35	2866.68	2758.84	2802.39	2396.73	2293.21	2319.89
sp|P46678|TFC5_YEAST	BDP1	Transcription factor TFIIIB component B'' OS=Saccharomyces cerevisiae (strain ATCC 204508 / S288c) OX=559292 GN=BDP1 PE=1 SV=1	438	20	10.2007	10.842	11.2176	11.7425	11.8053	11.7492	10.7273	10.9314	10.784	863.944	918.256	950.066	994.521	999.842	995.095	908.539	925.83	913.346
sp|Q04217|DHR1_YEAST	ECM16	Probable ATP-dependent RNA helicase DHR1 OS=Saccharomyces cerevisiae (strain ATCC 204508 / S288c) OX=559292 GN=ECM16 PE=1 SV=1	439	73	9.32619	9.11715	9.76248	14.9385	14.3886	14.393	9.51526	9.25481	9.30402	3533.79	3454.58	3699.1	5660.33	5451.98	5453.66	3605.43	3506.74	3525.39
sp|P08524|FPPS_YEAST	ERG20	Farnesyl pyrophosphate synthase OS=Saccharomyces cerevisiae (strain ATCC 204508 / S288c) OX=559292 GN=ERG20 PE=1 SV=2	440	75	10.9288	11.1875	10.4173	10.8607	11.6307	11.5675	10.836	11.465	11.1066	5517.36	5647.94	5259.1	5482.94	5871.68	5839.76	5470.49	5788.04	5607.07
sp|P53759|DUS1_YEAST	DUS1	tRNA-dihydrouridine(16/17) synthase [NAD(P)(+)] OS=Saccharomyces cerevisiae (strain ATCC 204508 / S288c) OX=559292 GN=DUS1 PE=1 SV=1	441	27	11.8567	11.6122	11.8581	10.3782	9.54917	10.0925	11.2912	12.0187	11.3433	1867.29	1828.8	1867.52	1634.45	1503.89	1589.46	1778.24	1892.81	1786.45
sp|P39015|STM1_YEAST	STM1	Suppressor protein STM1 OS=Saccharomyces cerevisiae (strain ATCC 204508 / S288c) OX=559292 GN=STM1 PE=1 SV=3	442	110	11.2092	11.7652	11.4407	9.95254	10.4739	10.4047	12.4382	11.3069	11.0087	12345.9	12958.2	12600.8	10961.8	11536	11459.8	13699.5	12453.5	12125
sp|Q04371|ARMT1_YEAST	YMR027W	Damage-control phosphatase YMR027W OS=Saccharomyces cerevisiae (strain ATCC 204508 / S288c) OX=559292 GN=YMR027W PE=1 SV=1	443	59	10.6678	10.74	11.0802	11.7053	11.5116	11.4576	10.6854	11.1907	10.9614	4528.84	4559.51	4703.9	4969.31	4887.07	4864.12	4536.3	4750.84	4653.48
sp|Q08873|SCP1_YEAST	SCP1	Transgelin OS=Saccharomyces cerevisiae (strain ATCC 204508 / S288c) OX=559292 GN=SCP1 PE=1 SV=1	444	19	10.341	10.9242	10.524	12.2229	12.6937	11.9975	10.1918	10.6012	10.5037	801.874	847.1	816.07	947.805	984.315	930.327	790.309	822.052	814.494
sp|P47016|NIT2_YEAST	NIT2	Deaminated glutathione amidase OS=Saccharomyces cerevisiae (strain ATCC 204508 / S288c) OX=559292 GN=NIT2 PE=1 SV=1	445	16	10.9114	10.7864	10.8141	11.9948	12.7029	12.2197	10.3134	10.2066	10.0507	558.284	551.888	553.307	613.716	649.944	625.223	527.685	522.224	514.244
sp|P29465|CHS3_YEAST	CHS3	Chitin synthase 3 OS=Saccharomyces cerevisiae (strain ATCC 204508 / S288c) OX=559292 GN=CHS3 PE=1 SV=3	446	46	10.4543	10.6236	11.359	12.0057	11.4806	11.4075	10.7588	10.9206	10.99	1701.55	1729.1	1848.8	1954.05	1868.59	1856.69	1751.11	1777.45	1788.74
sp|P49089|ASNS1_YEAST	ASN1	Asparagine synthetase [glutamine-hydrolyzing] 1 OS=Saccharomyces cerevisiae (strain ATCC 204508 / S288c) OX=559292 GN=ASN1 PE=1 SV=2	447	131	11.1728	11.4804	11.1355	10.6965	10.7761	10.7338	11.1983	11.3141	11.4925	8455.83	8688.65	8427.61	8095.38	8155.66	8123.61	8475.17	8562.78	8697.83
sp|P49090|ASNS2_YEAST	ASN2	Asparagine synthetase [glutamine-hydrolyzing] 2 OS=Saccharomyces cerevisiae (strain ATCC 204508 / S288c) OX=559292 GN=ASN2 PE=1 SV=2	447	64	11.1302	11.5749	10.8905	10.6589	10.5908	10.8243	11.4085	11.6179	11.304	3953.32	4111.26	3868.18	3785.93	3761.72	3844.65	4052.16	4126.55	4015.03
sp|P15992|HSP26_YEAST	HSP26	Heat shock protein 26 OS=Saccharomyces cerevisiae (strain ATCC 204508 / S288c) OX=559292 GN=HSP26 PE=1 SV=3	448	38	31.3477	7.22425	6.19442	7.64229	9.26147	9.30055	5.43643	7.27528	16.3176	5596.61	1289.77	1105.91	1364.4	1653.48	1660.46	970.584	1298.88	2913.23
sp|P32496|RPN12_YEAST	RPN12	26S proteasome regulatory subunit RPN12 OS=Saccharomyces cerevisiae (strain ATCC 204508 / S288c) OX=559292 GN=RPN12 PE=1 SV=3	449	35	10.8013	11.5931	10.8158	11.1638	11.3744	10.9839	11.468	10.718	11.0816	2620.41	2812.5	2623.92	2708.36	2759.45	2664.69	2782.14	2600.19	2688.42
sp|Q12524|PCD1_YEAST	PCD1	Peroxisomal coenzyme A diphosphatase 1, peroxisomal OS=Saccharomyces cerevisiae (strain ATCC 204508 / S288c) OX=559292 GN=PCD1 PE=1 SV=1	450	3	10.5258	10.3034	12.3458	11.3792	12.8407	11.4212	10.1414	10.5381	10.5043	47.0802	46.0858	55.2211	50.8976	57.4346	51.0853	45.3611	47.1356	46.9845
sp|O13585|YP089_YEAST	YPR089W	Dilute domain-containing protein YPR089W OS=Saccharomyces cerevisiae (strain ATCC 204508 / S288c) OX=559292 GN=YPR089W PE=1 SV=2	451	13	11.3337	11.1619	11.3213	11.9161	11.4351	11.4089	10.2336	10.2101	10.9793	491.155	483.709	490.616	516.395	495.55	494.415	443.48	442.465	475.799
sp|Q04195|SIZ1_YEAST	SIZ1	E3 SUMO-protein ligase SIZ1 OS=Saccharomyces cerevisiae (strain ATCC 204508 / S288c) OX=559292 GN=SIZ1 PE=1 SV=1	452	6	11.61	11.4142	12.4757	10.4549	9.09686	10.7817	11.2072	10.2771	12.6823	115.708	113.756	124.336	104.196	90.6612	107.453	111.693	102.424	126.394
sp|P53196|RPN14_YEAST	RPN14	26S proteasome regulatory subunit RPN14 OS=Saccharomyces cerevisiae (strain ATCC 204508 / S288c) OX=559292 GN=RPN14 PE=1 SV=1	453	21	10.6884	10.8734	11.0695	11.998	11.6336	11.982	10.41	10.6005	10.7446	866.637	881.635	897.539	972.821	943.279	971.524	844.062	859.511	871.192
sp|P21243|PSA1_YEAST	SCL1	Proteasome subunit alpha type-1 OS=Saccharomyces cerevisiae (strain ATCC 204508 / S288c) OX=559292 GN=SCL1 PE=1 SV=1	454	51	10.9655	11.1905	10.8698	10.9537	11.1471	11.1452	11.1266	11.2893	11.3123	3969.4	4050.84	3934.75	3965.11	4035.13	4034.43	4027.69	4086.6	4094.94
sp|P30775|RF1M_YEAST	MRF1	Peptide chain release factor 1, mitochondrial OS=Saccharomyces cerevisiae (strain ATCC 204508 / S288c) OX=559292 GN=MRF1 PE=1 SV=1	455	9	10.2813	10.0351	12.7159	11.6514	10.8117	11.1938	10.8581	11.0431	11.4097	123.515	120.558	152.763	139.975	129.888	134.478	130.445	132.667	137.071
sp|Q99257|MEX67_YEAST	MEX67	mRNA export factor MEX67 OS=Saccharomyces cerevisiae (strain ATCC 204508 / S288c) OX=559292 GN=MEX67 PE=1 SV=1	456	31	10.4819	10.8529	11.1436	11.3551	11.4689	11.6215	10.9142	11.1805	10.9813	1832.24	1897.1	1947.91	1984.88	2004.77	2031.45	1907.8	1954.36	1919.54
sp|P48836|VATG_YEAST	VMA10	V-type proton ATPase subunit G OS=Saccharomyces cerevisiae (strain ATCC 204508 / S288c) OX=559292 GN=VMA10 PE=1 SV=1	457	38	11.3226	11.609	11.9248	9.88755	9.95716	10.0956	11.5738	11.5943	12.0352	3413.1	3499.43	3594.63	2980.52	3001.5	3043.22	3488.82	3495.01	3627.92
sp|P40487|DPH1_YEAST	DPH1	2-(3-amino-3-carboxypropyl)histidine synthase subunit 1 OS=Saccharomyces cerevisiae (strain ATCC 204508 / S288c) OX=559292 GN=DPH1 PE=1 SV=1	458	26	11.0906	11.6778	11.1824	11.0926	10.9356	10.7795	11.3631	11.0951	10.7833	1607.67	1692.78	1620.97	1607.96	1585.2	1562.57	1647.17	1608.31	1563.12
sp|P26784|RL16A_YEAST	RPL16A	60S ribosomal protein L16-A OS=Saccharomyces cerevisiae (strain ATCC 204508 / S288c) OX=559292 GN=RPL16A PE=1 SV=3	459	97	11.5714	11.8127	11.7643	9.77106	10.1104	9.97061	12.425	11.1068	11.4678	10215.7	10428.8	10386.1	8626.34	8925.92	8802.52	10969.3	9805.61	10124.3
sp|P26785|RL16B_YEAST	RPL16B	60S ribosomal protein L16-B OS=Saccharomyces cerevisiae (strain ATCC 204508 / S288c) OX=559292 GN=RPL16B PE=1 SV=3	459	76	11.4323	11.7795	11.7474	10.142	10.1022	9.92689	12.0661	11.6191	11.1846	7364.77	7588.5	7567.76	6533.6	6507.9	6395	7773.13	7485.11	7205.22
sp|P36114|YKR18_YEAST	YKR018C	IML2-like protein YKR018C OS=Saccharomyces cerevisiae (strain ATCC 204508 / S288c) OX=559292 GN=YKR018C PE=1 SV=1	460	48	10.7052	11.36	11.2879	11.1467	10.9072	11.1013	11.2625	10.9854	11.2439	2259.91	2398.14	2382.91	2353.1	2302.56	2343.52	2377.56	2319.05	2373.63
sp|P15891|ABP1_YEAST	ABP1	Actin-binding protein OS=Saccharomyces cerevisiae (strain ATCC 204508 / S288c) OX=559292 GN=ABP1 PE=1 SV=4	461	117	10.4446	10.1569	10.2735	12.4692	13.0823	13.1574	10.0337	9.65227	10.7302	7761.07	7547.27	7633.91	9265.46	9721.07	9776.88	7455.75	7172.32	7973.33
sp|P22353|RM08_YEAST	MRPL8	54S ribosomal protein L8, mitochondrial OS=Saccharomyces cerevisiae (strain ATCC 204508 / S288c) OX=559292 GN=MRPL8 PE=1 SV=4	462	15	10.6596	11.0286	11.439	10.8505	11.1015	11.5823	11.6964	10.6077	11.0343	591.432	611.908	634.674	602.025	615.953	642.629	648.958	588.553	612.224
sp|P32335|MSS51_YEAST	MSS51	Protein MSS51, mitochondrial OS=Saccharomyces cerevisiae (strain ATCC 204508 / S288c) OX=559292 GN=MSS51 PE=1 SV=2	463	44	10.9812	10.3181	10.8888	11.6986	11.8983	11.6659	10.9365	10.615	10.9976	2122.11	1993.96	2104.25	2260.75	2299.35	2254.43	2113.46	2051.34	2125.28
sp|O13516|RS9A_YEAST	RPS9A	40S ribosomal protein S9-A OS=Saccharomyces cerevisiae (strain ATCC 204508 / S288c) OX=559292 GN=RPS9A PE=1 SV=3	464	133	11.1007	11.5546	11.9375	9.95442	10.0084	10.0329	12.269	11.9422	11.2003	9873.64	10277.3	10617.9	8854.04	8902.08	8923.81	10912.8	10622.1	9962.21
sp|P05755|RS9B_YEAST	RPS9B	40S ribosomal protein S9-B OS=Saccharomyces cerevisiae (strain ATCC 204508 / S288c) OX=559292 GN=RPS9B PE=1 SV=4	464	4	10.2807	11.4761	10.0798	8.32622	13.4513	13.0336	14.6106	7.76045	10.9813	380.98	425.277	373.533	308.551	498.475	482.995	541.435	287.585	406.942
sp|P41812|POP1_YEAST	POP1	Ribonucleases P/MRP protein subunit POP1 OS=Saccharomyces cerevisiae (strain ATCC 204508 / S288c) OX=559292 GN=POP1 PE=1 SV=1	465	15	11.0187	11.4555	11.2012	11.1589	10.5236	10.3499	11.8439	11.4975	10.9508	866.594	900.944	880.945	877.619	827.658	813.998	931.497	904.253	861.252
sp|P54000|SUB1_YEAST	SUB1	RNA polymerase II transcriptional coactivator SUB1 OS=Saccharomyces cerevisiae (strain ATCC 204508 / S288c) OX=559292 GN=SUB1 PE=1 SV=1	466	22	10.5511	11.079	10.5287	11.9791	11.7534	11.9454	10.7593	10.7965	10.6076	1908.92	2004.43	1904.88	2167.29	2126.45	2161.18	1946.59	1953.32	1919.16
sp|P06779|RAD7_YEAST	RAD7	DNA repair protein RAD7 OS=Saccharomyces cerevisiae (strain ATCC 204508 / S288c) OX=559292 GN=RAD7 PE=1 SV=3	467	4	11.2715	10.7479	12.1672	11.198	10.6872	10.2641	10.5934	11.9394	11.1313	170.039	162.139	183.551	168.93	161.223	154.84	159.809	180.113	167.924
sp|P29453|RL8B_YEAST	RPL8B	60S ribosomal protein L8-B OS=Saccharomyces cerevisiae (strain ATCC 204508 / S288c) OX=559292 GN=RPL8B PE=1 SV=3	468	207	11.3021	11.8524	11.5823	9.9165	10.2348	10.0525	12.5867	11.3461	11.1267	18873.6	19792.5	19341.6	16559.8	17091.3	16786.8	21018.8	18947.1	18580.8
sp|P17076|RL8A_YEAST	RPL8A	60S ribosomal protein L8-A OS=Saccharomyces cerevisiae (strain ATCC 204508 / S288c) OX=559292 GN=RPL8A PE=1 SV=4	468	32	11.7679	12.2698	11.8819	9.63229	10.0485	9.57142	12.7653	11.0938	10.969	2209.89	2304.14	2231.3	1808.84	1887	1797.41	2397.19	2083.3	2059.87
sp|P06700|SIR2_YEAST	SIR2	NAD-dependent histone deacetylase SIR2 OS=Saccharomyces cerevisiae (strain ATCC 204508 / S288c) OX=559292 GN=SIR2 PE=1 SV=1	469	13	10.9798	11.2318	11.6645	10.692	10.0911	10.7827	11.504	11.1488	11.9053	780.664	798.585	829.348	760.207	717.481	766.651	817.941	792.685	846.469
sp|P53685|HST1_YEAST	HST1	NAD-dependent protein deacetylase HST1 OS=Saccharomyces cerevisiae (strain ATCC 204508 / S288c) OX=559292 GN=HST1 PE=1 SV=1	469	8	11.7119	11.58	11.6022	10.3553	10.1917	9.89516	11.8652	11.2698	11.5287	386.596	382.242	382.974	341.814	336.414	326.627	391.656	372.003	380.546
sp|P53883|NOP13_YEAST	NOP13	Nucleolar protein 13 OS=Saccharomyces cerevisiae (strain ATCC 204508 / S288c) OX=559292 GN=NOP13 PE=1 SV=2	470	62	10.7431	11.2797	10.8353	11.5528	11.2882	11.2625	11.0123	11.0936	10.9326	5873.04	6166.34	5923.42	6315.65	6171	6156.95	6020.15	6064.64	5976.59
sp|P47083|MPP10_YEAST	MPP10	U3 small nucleolar RNA-associated protein MPP10 OS=Saccharomyces cerevisiae (strain ATCC 204508 / S288c) OX=559292 GN=MPP10 PE=1 SV=1	471	51	11.1189	11.33	10.9975	11.0543	10.8188	11.0284	11.2376	11.2208	11.1938	4240.57	4321.09	4194.27	4215.93	4126.12	4206.07	4285.87	4279.45	4269.13
sp|P25386|USO1_YEAST	USO1	Intracellular protein transport protein USO1 OS=Saccharomyces cerevisiae (strain ATCC 204508 / S288c) OX=559292 GN=USO1 PE=1 SV=2	472	106	10.6898	11.2385	11.1923	11.5454	11.1427	11.0667	11.0492	11.194	10.8813	5323.02	5596.25	5573.28	5749.1	5548.58	5510.72	5501.99	5574.11	5418.42
sp|P38755|OSH7_YEAST	OSH7	Oxysterol-binding protein homolog 7 OS=Saccharomyces cerevisiae (strain ATCC 204508 / S288c) OX=559292 GN=OSH7 PE=1 SV=1	473	43	10.2628	10.4915	10.7312	12.187	12.1511	12.1206	10.8345	10.5171	10.7042	3271.75	3344.67	3421.1	3885.21	3873.74	3864.03	3454.04	3352.84	3412.49
sp|Q02201|OSH6_YEAST	OSH6	Oxysterol-binding protein homolog 6 OS=Saccharomyces cerevisiae (strain ATCC 204508 / S288c) OX=559292 GN=OSH6 PE=1 SV=1	473	33	11.0806	10.9855	11.5288	11.3158	11.5092	11.0047	11.1448	10.8642	10.5665	1899.57	1883.26	1976.4	1939.89	1973.05	1886.56	1910.57	1862.48	1811.43
sp|P15436|DPOD_YEAST	POL3	DNA polymerase delta catalytic subunit OS=Saccharomyces cerevisiae (strain ATCC 204508 / S288c) OX=559292 GN=POL3 PE=1 SV=4	474	41	10.2977	10.7585	10.846	12.5709	12.5443	11.8434	10.3821	10.4064	10.3508	2277.99	2379.93	2399.3	2780.86	2774.97	2619.92	2296.67	2302.04	2289.73
sp|P22137|CLH_YEAST	CHC1	Clathrin heavy chain OS=Saccharomyces cerevisiae (strain ATCC 204508 / S288c) OX=559292 GN=CHC1 PE=1 SV=1	475	177	11.1773	10.677	11.2215	11.5263	11.0792	11.2113	11.0205	11.0124	11.0745	16295.7	15566.3	16360.2	16804.6	16152.7	16345.3	16067.1	16055.4	16145.9
sp|Q12373|HIF1_YEAST	HIF1	HAT1-interacting factor 1 OS=Saccharomyces cerevisiae (strain ATCC 204508 / S288c) OX=559292 GN=HIF1 PE=1 SV=1	476	17	10.3488	9.92451	11.1615	12.1735	11.3719	11.9293	11.4814	10.7556	10.8535	1002.9	961.784	1081.66	1179.74	1102.05	1156.07	1112.66	1042.32	1051.81
sp|P37297|STT4_YEAST	STT4	Phosphatidylinositol 4-kinase STT4 OS=Saccharomyces cerevisiae (strain ATCC 204508 / S288c) OX=559292 GN=STT4 PE=1 SV=1	477	56	11.2735	11.1618	11.3581	11.1854	10.8431	10.7331	11.0598	11.2553	11.13	3225.3	3193.33	3249.5	3200.08	3102.15	3070.7	3164.16	3220.08	3184.24
sp|P38859|DNA2_YEAST	DNA2	DNA replication ATP-dependent helicase/nuclease DNA2 OS=Saccharomyces cerevisiae (strain ATCC 204508 / S288c) OX=559292 GN=DNA2 PE=1 SV=1	478	8	10.1361	11.2395	12.9932	11.3652	10.3014	10.4174	11.2601	11.6624	10.6247	220.385	244.376	282.506	247.109	223.98	226.501	244.823	253.572	231.009
sp|P38798|NMD2_YEAST	NMD2	Nonsense-mediated mRNA decay protein 2 OS=Saccharomyces cerevisiae (strain ATCC 204508 / S288c) OX=559292 GN=NMD2 PE=1 SV=2	479	48	11.3724	11.5333	11.7231	10.523	10.2004	10.4727	11.6771	11.1757	11.3223	2189.05	2220.02	2256.56	2025.55	1963.46	2015.87	2247.69	2151.18	2179.42
sp|P39705|NUP60_YEAST	NUP60	Nucleoporin NUP60 OS=Saccharomyces cerevisiae (strain ATCC 204508 / S288c) OX=559292 GN=NUP60 PE=1 SV=1	480	47	11.107	11.5256	11.4072	10.9684	10.6954	10.7032	11.262	11.0473	11.2839	2075.98	2154.22	2132.09	2050.08	1999.05	2000.5	2104.96	2064.82	2109.05
sp|Q3E757|RL11B_YEAST	RPL11B	60S ribosomal protein L11-B OS=Saccharomyces cerevisiae (strain ATCC 204508 / S288c) OX=559292 GN=RPL11B PE=1 SV=3	481	84	10.9999	11.5712	12.0872	10.2149	9.95231	10.1313	12.0169	11.7129	11.3134	8340.5	8773.74	9164.96	7745.3	7546.21	7681.95	9111.63	8881.13	8578.25
sp|P42842|EMW1_YEAST	EMW1	Essential for maintenance of the cell wall protein 1 OS=Saccharomyces cerevisiae (strain ATCC 204508 / S288c) OX=559292 GN=EMW1 PE=1 SV=1	482	73	11.1838	10.8801	11.0737	11.2085	10.936	11.0164	11.1438	11.3568	11.201	4109.02	3997.42	4068.58	4118.08	4017.97	4047.53	4094.31	4172.57	4115.34
sp|Q04003|SAS4_YEAST	SAS4	Something about silencing protein 4 OS=Saccharomyces cerevisiae (strain ATCC 204508 / S288c) OX=559292 GN=SAS4 PE=1 SV=1	483	12	11.2855	11.2634	11.5756	11.0513	10.9739	10.1251	11.6688	11.7501	10.3064	413.654	412.844	424.285	405.067	402.231	371.12	427.701	430.681	377.765
sp|P11747|TAF13_YEAST	TAF13	Transcription initiation factor TFIID subunit 13 OS=Saccharomyces cerevisiae (strain ATCC 204508 / S288c) OX=559292 GN=TAF13 PE=1 SV=2	484	3	9.86478	11.1074	11.3844	11.9452	11.6966	10.988	9.75547	11.5413	11.7169	118.594	133.533	136.863	143.606	140.616	132.097	117.28	138.75	140.861
sp|P43593|UBP6_YEAST	UBP6	Ubiquitin carboxyl-terminal hydrolase 6 OS=Saccharomyces cerevisiae (strain ATCC 204508 / S288c) OX=559292 GN=UBP6 PE=1 SV=1	485	60	10.8358	10.9601	10.6339	11.8258	11.8689	11.7267	10.9914	10.3056	10.8519	4401.98	4452.48	4319.95	4804.15	4821.65	4763.88	4465.16	4186.56	4408.49
sp|P36119|YK03_YEAST	YKR023W	Uncharacterized protein YKR023W OS=Saccharomyces cerevisiae (strain ATCC 204508 / S288c) OX=559292 GN=YKR023W PE=1 SV=1	486	19	10.5106	10.8904	10.7797	12.2199	11.7136	12.0226	10.3927	10.7237	10.7468	1088.61	1127.95	1116.48	1265.65	1213.21	1245.22	1076.4	1110.68	1113.08
sp|P19812|UBR1_YEAST	UBR1	E3 ubiquitin-protein ligase UBR1 OS=Saccharomyces cerevisiae (strain ATCC 204508 / S288c) OX=559292 GN=UBR1 PE=1 SV=1	487	54	10.8462	11.1162	11.3076	11.3655	11.0994	10.8419	11.2349	11.2913	10.897	2338.67	2396.88	2438.17	2450.65	2393.26	2337.74	2422.49	2434.64	2349.64
sp|P07285|TRPD_YEAST	TRP4	Anthranilate phosphoribosyltransferase OS=Saccharomyces cerevisiae (strain ATCC 204508 / S288c) OX=559292 GN=TRP4 PE=1 SV=1	488	21	11.5638	11.5524	11.4872	10.5281	10.1348	10.1584	11.7396	11.1117	11.7241	1741.2	1739.49	1729.67	1585.26	1526.03	1529.59	1767.68	1673.13	1765.35
sp|P32583|SRP40_YEAST	SRP40	Suppressor protein SRP40 OS=Saccharomyces cerevisiae (strain ATCC 204508 / S288c) OX=559292 GN=SRP40 PE=1 SV=2	489	14	11.7011	11.5662	11.4783	9.68147	9.41895	10.251	11.9504	12.2906	11.6621	1176.75	1163.18	1154.35	973.645	947.244	1030.92	1201.83	1236.04	1172.83
sp|P53114|MED5_YEAST	NUT1	Mediator of RNA polymerase II transcription subunit 5 OS=Saccharomyces cerevisiae (strain ATCC 204508 / S288c) OX=559292 GN=NUT1 PE=1 SV=1	490	36	11.2445	11.2742	11.7573	11.0221	10.7961	10.7056	11.0722	11.0423	11.0857	1609.61	1613.86	1683.02	1577.77	1545.43	1532.46	1584.95	1580.67	1586.87
sp|Q08822|ETFD_YEAST	CIR2	Probable electron transfer flavoprotein-ubiquinone oxidoreductase, mitochondrial OS=Saccharomyces cerevisiae (strain ATCC 204508 / S288c) OX=559292 GN=CIR2 PE=1 SV=1	491	39	11.9837	12.1466	12.2571	8.57143	8.76808	9.14244	12.7163	12.2547	12.1595	3099.5	3141.64	3170.21	2216.93	2267.8	2364.62	3288.98	3169.58	3144.96
sp|P32589|HSP7F_YEAST	SSE1	Heat shock protein homolog SSE1 OS=Saccharomyces cerevisiae (strain ATCC 204508 / S288c) OX=559292 GN=SSE1 PE=1 SV=4	492	198	10.3929	10.8291	10.6548	11.7108	12.2628	12.1601	11.0908	10.4562	10.4425	15782.2	16444.6	16179.8	17783.4	18621.7	18465.7	16842	15878.3	15857.6
sp|P32590|HSP79_YEAST	SSE2	Heat shock protein homolog SSE2 OS=Saccharomyces cerevisiae (strain ATCC 204508 / S288c) OX=559292 GN=SSE2 PE=1 SV=3	492	62	11.2529	10.0006	9.74446	12.234	13.294	12.8954	9.9229	9.92313	10.7326	5667.55	5036.8	4907.81	6161.65	6695.53	6494.77	4997.68	4997.8	5405.5
sp|P02768|ALBU_HUMAN_contaminant	ALB	Serum albumin OS=Homo sapiens GN=ALB PE=1 SV=2	493	9	33.659	7.12195	13.2659	7.06105	6.38509	7.24269	7.93938	9.65375	7.67113	1073.74	227.195	423.191	225.252	203.688	231.046	253.271	307.961	244.714
sp|P02769|ALBU_BOVIN_contaminant	ALB	Serum albumin OS=Bos taurus GN=ALB PE=1 SV=4	493	6	12.1055	10.6199	12.8395	12.148	9.32654	9.61952	11.4782	11.5155	10.3473	147.72	129.591	156.676	148.238	113.808	117.384	140.064	140.52	126.264
sp|P09880|TRNL_YEAST	TRL1	tRNA ligase OS=Saccharomyces cerevisiae (strain ATCC 204508 / S288c) OX=559292 GN=TRL1 PE=1 SV=1	494	47	10.89	10.9479	11.2171	11.3435	11.0648	11.1945	11.4651	11.1128	10.7643	2313.1	2325.41	2382.58	2409.42	2350.22	2377.77	2435.25	2360.43	2286.41
sp|Q03957|CTK1_YEAST	CTK1	CTD kinase subunit alpha OS=Saccharomyces cerevisiae (strain ATCC 204508 / S288c) OX=559292 GN=CTK1 PE=1 SV=1	495	13	10.2753	9.98657	11.5347	11.18	11.5418	11.6462	11.1099	11.7725	10.953	387.557	376.666	435.058	421.68	435.325	439.262	419.035	444.026	413.116
sp|P15924|DESP_HUMAN_contaminant	DSP	Desmoplakin OS=Homo sapiens GN=DSP PE=1 SV=3	496	21	16.9194	10.7473	11.4558	10.2921	9.03976	8.92485	9.84357	12.7689	10.0083	1587.06	1008.12	1074.57	965.416	847.944	837.165	923.343	1197.75	938.792
sp|P12709|G6PI_YEAST	PGI1	Glucose-6-phosphate isomerase OS=Saccharomyces cerevisiae (strain ATCC 204508 / S288c) OX=559292 GN=PGI1 PE=1 SV=3	497	163	10.5131	10.6136	10.6692	12.1319	12.2847	12.1678	10.6594	10.4532	10.507	10135.1	10232	10285.5	11695.6	11843	11730.3	10276.1	10077.4	10129.2
sp|P40961|PHB1_YEAST	PHB1	Prohibitin-1 OS=Saccharomyces cerevisiae (strain ATCC 204508 / S288c) OX=559292 GN=PHB1 PE=1 SV=2	498	32	11.402	11.3009	12.1267	10.655	10.3814	10.3202	10.4611	11.8535	11.4991	2732.45	2708.21	2906.11	2553.43	2487.86	2473.2	2506.96	2840.64	2755.71
sp|P04076|ARLY_YEAST	ARG4	Argininosuccinate lyase OS=Saccharomyces cerevisiae (strain ATCC 204508 / S288c) OX=559292 GN=ARG4 PE=1 SV=2	499	41	11.6619	10.6187	11.7147	10.9899	10.6833	10.9214	10.2579	10.806	12.3463	3343.65	3044.56	3358.81	3150.99	3063.08	3131.35	2941.1	3098.26	3539.89
sp|P38335|MTC4_YEAST	MTC4	Maintenance of telomere capping protein 4 OS=Saccharomyces cerevisiae (strain ATCC 204508 / S288c) OX=559292 GN=MTC4 PE=1 SV=1	500	8	10.6279	10.027	12.2904	11.7023	11.1354	12.2437	10.8699	10.628	10.4753	250.431	236.27	289.605	275.747	262.388	288.503	256.133	250.433	246.835
sp|P39081|PCF11_YEAST	PCF11	Protein PCF11 OS=Saccharomyces cerevisiae (strain ATCC 204508 / S288c) OX=559292 GN=PCF11 PE=1 SV=2	501	30	10.5847	10.7995	11.2173	11.9703	11.4955	11.4659	10.6793	10.8837	10.9038	1807.67	1844.35	1915.7	2044.3	1963.2	1958.15	1823.81	1858.72	1862.15
sp|P19263|MED14_YEAST	RGR1	Mediator of RNA polymerase II transcription subunit 14 OS=Saccharomyces cerevisiae (strain ATCC 204508 / S288c) OX=559292 GN=RGR1 PE=1 SV=2	502	33	11.29	11.0264	11.5614	11.0378	10.5396	10.4681	11.3803	11.3044	11.392	1576.82	1540	1614.72	1541.59	1472	1462.03	1589.42	1578.82	1591.06
sp|P48813|GNP1_YEAST	GNP1	High-affinity glutamine permease OS=Saccharomyces cerevisiae (strain ATCC 204508 / S288c) OX=559292 GN=GNP1 PE=1 SV=2	503	33	10.9158	11.3239	11.8772	11.508	10.4192	10.7144	10.8114	11.7589	10.6711	2545.69	2640.86	2769.9	2683.79	2429.88	2498.73	2521.33	2742.31	2488.63
sp|P00890|CISY1_YEAST	CIT1	Citrate synthase, mitochondrial OS=Saccharomyces cerevisiae (strain ATCC 204508 / S288c) OX=559292 GN=CIT1 PE=1 SV=2	504	62	11.3839	8.73192	9.41472	14.2112	14.2426	14.0828	8.12773	8.87691	10.9282	5808.46	4455.33	4803.72	7251.05	7267.08	7185.55	4147.05	4529.31	5575.98
sp|Q12251|YP011_YEAST	YPR011C	Uncharacterized mitochondrial carrier YPR011C OS=Saccharomyces cerevisiae (strain ATCC 204508 / S288c) OX=559292 GN=YPR011C PE=1 SV=1	505	3	10.6879	10.1908	10.6049	12.5591	10.7039	13.1804	9.20468	10.8893	11.979	106.674	101.713	105.846	125.351	106.834	131.552	91.8707	108.685	119.561
sp|P06839|RAD3_YEAST	RAD3	General transcription and DNA repair factor IIH helicase subunit XPD OS=Saccharomyces cerevisiae (strain ATCC 204508 / S288c) OX=559292 GN=RAD3 PE=1 SV=1	506	29	11.0997	11.4001	11.5333	10.7754	10.5132	10.6008	11.181	11.4963	11.4002	1617.81	1661.6	1681.02	1570.55	1532.33	1545.1	1629.66	1675.63	1661.62
sp|P41832|BNI1_YEAST	BNI1	Protein BNI1 OS=Saccharomyces cerevisiae (strain ATCC 204508 / S288c) OX=559292 GN=BNI1 PE=1 SV=3	507	49	11.0267	10.9473	11.9963	10.9138	10.5061	10.5537	11.3251	11.5219	11.2092	2048.39	2033.63	2228.51	2027.42	1951.68	1960.52	2103.82	2140.37	2082.29
sp|P00899|TRPE_YEAST	TRP2	Anthranilate synthase component 1 OS=Saccharomyces cerevisiae (strain ATCC 204508 / S288c) OX=559292 GN=TRP2 PE=1 SV=4	508	64	11.0902	11.3023	10.9934	10.8929	10.8316	10.9832	10.9749	11.4226	11.5089	4209.22	4289.72	4172.49	4134.33	4111.05	4168.6	4165.45	4335.39	4368.11
sp|P32364|SMY1_YEAST	SMY1	Kinesin-related protein SMY1 OS=Saccharomyces cerevisiae (strain ATCC 204508 / S288c) OX=559292 GN=SMY1 PE=1 SV=1	509	37	11.8433	12.2969	12.1269	9.23388	9.43023	9.31776	12.3401	12.1712	11.2396	2987.45	3101.86	3058.98	2329.22	2378.75	2350.38	3112.76	3070.16	2835.16
sp|P53598|SUCA_YEAST	LSC1	Succinate--CoA ligase [ADP-forming] subunit alpha, mitochondrial OS=Saccharomyces cerevisiae (strain ATCC 204508 / S288c) OX=559292 GN=LSC1 PE=1 SV=1	510	41	10.6621	10.2944	10.3768	12.0427	12.0443	12.3054	10.1824	10.4962	11.5957	3433.44	3315.06	3341.6	3878.04	3878.56	3962.64	3278.97	3380.02	3734.1
sp|Q04740|RNH1_YEAST	RNH1	Ribonuclease H OS=Saccharomyces cerevisiae (strain ATCC 204508 / S288c) OX=559292 GN=RNH1 PE=1 SV=2	511	13	10.6799	11.0773	11.3964	11.5223	10.7734	12.0224	10.5307	11.4263	10.5713	342.32	355.061	365.289	369.324	345.318	385.352	337.538	366.245	338.84
sp|P31539|HS104_YEAST	HSP104	Heat shock protein 104 OS=Saccharomyces cerevisiae (strain ATCC 204508 / S288c) OX=559292 GN=HSP104 PE=1 SV=2	512	137	13.7286	9.4278	9.55792	12.2775	12.7349	12.5838	8.72431	9.57144	11.3937	12728.4	8740.94	8861.58	11383	11807.1	11667	8088.7	8874.11	10563.6
sp|P33416|HSP78_YEAST	HSP78	Heat shock protein 78, mitochondrial OS=Saccharomyces cerevisiae (strain ATCC 204508 / S288c) OX=559292 GN=HSP78 PE=1 SV=2	512	79	13.0369	10.1964	10.3313	11.3115	11.4879	11.4549	9.83938	10.5073	11.8343	7654.5	5986.75	6065.95	6641.46	6745.03	6725.67	5777.1	6169.25	6948.37
sp|P53327|SLH1_YEAST	SLH1	Antiviral helicase SLH1 OS=Saccharomyces cerevisiae (strain ATCC 204508 / S288c) OX=559292 GN=SLH1 PE=1 SV=2	513	26	10.1179	10.3266	10.5622	13.0556	13.0176	12.7435	9.90125	10.1115	10.1637	1117.64	1140.7	1166.71	1442.14	1437.95	1407.67	1093.71	1116.94	1122.7
sp|P15565|TRM1_YEAST	TRM1	tRNA (guanine(26)-N(2))-dimethyltransferase, mitochondrial OS=Saccharomyces cerevisiae (strain ATCC 204508 / S288c) OX=559292 GN=TRM1 PE=1 SV=1	514	58	11.1218	11.7201	11.1351	10.7565	10.4497	10.4969	11.6188	11.5538	11.1473	4071.34	4290.38	4076.23	3937.62	3825.31	3842.61	4253.27	4229.48	4080.67
sp|P38319|TYDP1_YEAST	TDP1	Tyrosyl-DNA phosphodiesterase 1 OS=Saccharomyces cerevisiae (strain ATCC 204508 / S288c) OX=559292 GN=TDP1 PE=1 SV=1	515	1	12.8937	10.4887	11.0599	12.3892	12.8249	11.3099	8.66537	7.4546	12.9137	15.3424	12.4806	13.1603	14.7421	15.2605	13.4578	10.311	8.87033	15.3662
sp|Q06678|RM35_YEAST	MRPL35	54S ribosomal protein L35, mitochondrial OS=Saccharomyces cerevisiae (strain ATCC 204508 / S288c) OX=559292 GN=MRPL35 PE=1 SV=1	516	41	10.5914	10.3257	10.7247	12.1574	12.1519	12.2799	10.4487	10.4075	10.9129	2271.15	2214.15	2299.71	2606.93	2605.76	2633.21	2240.54	2231.69	2340.07
sp|P40061|TSC11_YEAST	TSC11	Target of rapamycin complex 2 subunit TSC11 OS=Saccharomyces cerevisiae (strain ATCC 204508 / S288c) OX=559292 GN=TSC11 PE=1 SV=1	517	10	10.7026	10.6746	10.9081	11.6929	10.4483	10.9907	11.0005	12.0528	11.5297	213.899	213.339	218.006	233.692	208.817	219.657	219.853	240.884	230.429
sp|Q07457|BRE1_YEAST	BRE1	E3 ubiquitin-protein ligase BRE1 OS=Saccharomyces cerevisiae (strain ATCC 204508 / S288c) OX=559292 GN=BRE1 PE=1 SV=1	518	49	11.2983	11.3788	12.0108	10.6446	10.5072	10.3174	11.2603	11.4861	11.0966	3304.99	3328.55	3513.43	3113.76	3073.59	3018.06	3293.88	3359.93	3245.98
sp|Q6A163|K1C39_HUMAN_contaminant	KRT39	Keratin, type I cytoskeletal 39 OS=Homo sapiens GN=KRT39 PE=1 SV=2	518	4	11.5634	10.4691	12.8398	10.494	9.90379	10.6924	10.2197	12.3663	11.4516	234.2	212.036	260.05	212.54	200.587	216.559	206.984	250.462	231.935
sp|P08004|CHS1_YEAST	CHS1	Chitin synthase 1 OS=Saccharomyces cerevisiae (strain ATCC 204508 / S288c) OX=559292 GN=CHS1 PE=1 SV=2	519	36	10.7163	10.7203	11.2822	11.5095	11.4827	11.5063	10.9691	11.047	10.7667	2132.54	2133.34	2245.16	2290.39	2285.06	2289.76	2182.85	2198.36	2142.57
sp|P32259|MED16_YEAST	SIN4	Mediator of RNA polymerase II transcription subunit 16 OS=Saccharomyces cerevisiae (strain ATCC 204508 / S288c) OX=559292 GN=SIN4 PE=1 SV=1	520	30	10.9073	11.8095	12.354	10.5556	9.88471	10.1271	11.2922	11.576	11.4936	1025.96	1110.82	1162.04	992.875	929.773	952.576	1062.17	1088.86	1081.11
sp|P14832|CYPH_YEAST	CPR1	Peptidyl-prolyl cis-trans isomerase OS=Saccharomyces cerevisiae (strain ATCC 204508 / S288c) OX=559292 GN=CPR1 PE=1 SV=3	521	82	10.496	11.4688	11.6997	10.2413	10.279	10.5738	11.6833	11.8401	11.7179	5184.82	5665.36	5779.43	5058.98	5077.63	5223.26	5771.33	5848.8	5788.44
sp|P25719|CYPC_YEAST	CPR3	Peptidyl-prolyl cis-trans isomerase C, mitochondrial OS=Saccharomyces cerevisiae (strain ATCC 204508 / S288c) OX=559292 GN=CPR3 PE=1 SV=1	521	30	11.8919	12.9129	7.94675	9.86138	11.1482	10.3971	10.0718	13.0579	12.7121	3224.29	3501.11	2154.63	2673.75	3022.64	2818.99	2730.81	3540.42	3446.67
sp|P0CX32|RS24B_YEAST	RPS24B	40S ribosomal protein S24-B OS=Saccharomyces cerevisiae (strain ATCC 204508 / S288c) OX=559292 GN=RPS24B PE=1 SV=1	522	71	11.2188	12.5622	11.2066	9.78565	10.3788	10.1634	12.8926	10.9128	10.8791	8871.49	9933.84	8861.87	7738.21	8207.24	8036.95	10195.1	8629.56	8602.84
sp|P42845|STB1_YEAST	STB1	Protein STB1 OS=Saccharomyces cerevisiae (strain ATCC 204508 / S288c) OX=559292 GN=STB1 PE=1 SV=2	523	8	10.166	10.3586	10.9302	12.2466	11.9822	11.7597	11.17	10.6892	10.6976	288.933	294.408	310.653	348.07	340.555	334.229	317.469	303.804	304.042
sp|P25578|PGPS1_YEAST	PGS1	CDP-diacylglycerol--glycerol-3-phosphate 3-phosphatidyltransferase OS=Saccharomyces cerevisiae (strain ATCC 204508 / S288c) OX=559292 GN=PGS1 PE=1 SV=4	524	2	10.4033	10.3428	10.5988	11.0557	12.5754	12.5054	8.93114	10.8121	12.7753	30.7003	30.5219	31.2773	32.6256	37.1104	36.9036	26.356	31.9066	37.7002
sp|Q03177|YMZ2_YEAST	YMR102C	WD repeat-containing protein YMR102C OS=Saccharomyces cerevisiae (strain ATCC 204508 / S288c) OX=559292 GN=YMR102C PE=1 SV=1	525	13	11.4056	11.2615	11.4822	11.3379	10.5093	10.2621	11.1558	11.1641	11.4215	554.42	547.415	558.145	551.129	510.853	498.836	542.281	542.683	555.192
sp|P32795|YME1_YEAST	YME1	Mitochondrial inner membrane i-AAA protease supercomplex subunit YME1 OS=Saccharomyces cerevisiae (strain ATCC 204508 / S288c) OX=559292 GN=YME1 PE=1 SV=1	526	38	12.0322	11.3127	10.9186	10.1341	10.377	10.3519	11.767	11.5177	11.5887	1713.73	1611.25	1555.12	1443.38	1477.98	1474.41	1675.96	1640.45	1650.56
sp|Q06217|SMD2_YEAST	SMD2	Small nuclear ribonucleoprotein Sm D2 OS=Saccharomyces cerevisiae (strain ATCC 204508 / S288c) OX=559292 GN=SMD2 PE=1 SV=2	527	10	11.1625	12.1905	11.1594	11.6984	10.918	10.8679	10.7272	10.4264	10.8499	277.063	302.58	276.986	290.366	270.994	269.751	266.259	258.792	269.304
sp|Q03772|CWC15_YEAST	CWC15	Pre-mRNA-splicing factor CWC15 OS=Saccharomyces cerevisiae (strain ATCC 204508 / S288c) OX=559292 GN=CWC15 PE=1 SV=1	528	7	10.4359	9.9644	10.2216	12.8776	13.1191	12.1186	10.1864	10.504	10.5724	306.011	292.185	299.728	377.608	384.692	355.352	298.695	308.008	310.015
sp|Q06344|ESF1_YEAST	ESF1	Pre-rRNA-processing protein ESF1 OS=Saccharomyces cerevisiae (strain ATCC 204508 / S288c) OX=559292 GN=ESF1 PE=1 SV=1	529	62	10.7263	10.8266	10.7386	12.0903	11.7384	11.8389	10.4396	10.8425	10.759	4062.51	4100.5	4067.17	4579.13	4445.85	4483.9	3953.92	4106.53	4074.9
sp|P43597|YFI6_YEAST	YFR016C	Uncharacterized protein YFR016C OS=Saccharomyces cerevisiae (strain ATCC 204508 / S288c) OX=559292 GN=YFR016C PE=1 SV=1	530	41	10.2293	10.7203	10.3044	12.525	12.5527	12.3169	9.87077	10.6085	10.8723	1804.43	1891.05	1817.69	2209.39	2214.28	2172.68	1741.19	1871.33	1917.86
sp|P15108|HSC82_YEAST	HSC82	ATP-dependent molecular chaperone HSC82 OS=Saccharomyces cerevisiae (strain ATCC 204508 / S288c) OX=559292 GN=HSC82 PE=1 SV=4	531	333	9.62151	10.5203	10.4587	12.5724	12.8124	12.6711	11.1382	10.2661	9.93925	23737	25954.4	25802.4	31017.2	31609.3	31260.6	27478.8	25327.3	24520.9
sp|P02829|HSP82_YEAST	HSP82	ATP-dependent molecular chaperone HSP82 OS=Saccharomyces cerevisiae (strain ATCC 204508 / S288c) OX=559292 GN=HSP82 PE=1 SV=1	531	15	9.7089	8.3774	8.78239	15.416	15.603	15.5225	9.05199	8.63211	8.90567	959.33	827.765	867.782	1523.25	1541.72	1533.77	894.421	852.932	879.963
sp|Q03660|TR130_YEAST	TRS130	Trafficking protein particle complex II-specific subunit 130 OS=Saccharomyces cerevisiae (strain ATCC 204508 / S288c) OX=559292 GN=TRS130 PE=1 SV=1	532	25	11.0976	10.9532	11.1171	10.505	10.3098	10.8144	11.4515	12.3669	11.3845	1102.75	1088.4	1104.68	1043.86	1024.47	1074.61	1137.92	1228.87	1131.26
sp|P38902|RPB11_YEAST	RPB11	DNA-directed RNA polymerase II subunit RPB11 OS=Saccharomyces cerevisiae (strain ATCC 204508 / S288c) OX=559292 GN=RPB11 PE=1 SV=1	533	18	10.7809	11.3995	10.9675	11.1592	11.1633	11.6077	10.5035	11.0558	11.3626	1527.84	1615.51	1554.29	1581.45	1582.03	1645.02	1488.53	1566.81	1610.29
sp|P39719|FLC2_YEAST	FLC2	Flavin carrier protein 2 OS=Saccharomyces cerevisiae (strain ATCC 204508 / S288c) OX=559292 GN=FLC2 PE=1 SV=2	534	29	10.7358	10.7214	10.3654	11.9512	12.2367	11.5962	10.5546	10.7994	11.0392	2168.32	2165.41	2093.49	2413.79	2471.45	2342.09	2131.71	2181.15	2229.59
sp|Q02875|SYH1_YEAST	SYH1	SMY2 homolog 2 OS=Saccharomyces cerevisiae (strain ATCC 204508 / S288c) OX=559292 GN=SYH1 PE=1 SV=1	535	43	11.9255	11.6028	11.6887	10.0074	9.88077	9.75597	11.786	11.7514	11.6015	2936.39	2856.95	2878.09	2464.12	2432.93	2402.2	2902.05	2893.53	2856.63
sp|P40098|FMP10_YEAST	FMP10	Uncharacterized mitochondrial membrane protein FMP10 OS=Saccharomyces cerevisiae (strain ATCC 204508 / S288c) OX=559292 GN=FMP10 PE=1 SV=1	536	25	11.2286	10.1797	10.6616	12.1201	11.9539	12.1808	10.1477	10.2174	11.3102	2285.47	2071.97	2170.06	2466.93	2433.11	2479.29	2065.45	2079.65	2302.08
sp|P33760|PEX6_YEAST	PEX6	Peroxisomal ATPase PEX6 OS=Saccharomyces cerevisiae (strain ATCC 204508 / S288c) OX=559292 GN=PEX6 PE=1 SV=1	537	13	10.7817	10.9394	11.6284	11.1393	10.9748	10.4939	10.425	11.9902	11.6273	376.977	382.49	406.582	389.48	383.729	366.914	364.503	419.232	406.541
sp|Q04199|CAC2_YEAST	CAC2	Chromatin assembly factor 1 subunit p60 OS=Saccharomyces cerevisiae (strain ATCC 204508 / S288c) OX=559292 GN=CAC2 PE=1 SV=1	538	12	10.5689	10.983	11.1803	11.4478	11.4748	11.0275	11.4917	11.1524	10.6734	586.847	609.836	620.796	635.649	637.147	612.312	638.087	619.248	592.649
sp|Q01454|CTF4_YEAST	CTF4	DNA polymerase alpha-binding protein OS=Saccharomyces cerevisiae (strain ATCC 204508 / S288c) OX=559292 GN=CTF4 PE=1 SV=2	539	36	10.1709	10.8173	11.1348	12.4379	11.8683	11.5866	10.6187	10.8962	10.4694	1161.47	1235.28	1271.54	1420.35	1355.31	1323.13	1212.6	1244.29	1195.55
sp|Q12365|BBP1_YEAST	BBP1	Spindle pole component BBP1 OS=Saccharomyces cerevisiae (strain ATCC 204508 / S288c) OX=559292 GN=BBP1 PE=1 SV=1	540	4	10.7822	11.4415	12.0963	11.0675	11.6574	11.1039	10.6734	10.1122	11.0655	123.813	131.384	138.903	127.089	133.863	127.506	122.563	116.119	127.065
sp|Q03981|CSN9_YEAST	CSN9	COP9 signalosome complex subunit 9 OS=Saccharomyces cerevisiae (strain ATCC 204508 / S288c) OX=559292 GN=CSN9 PE=1 SV=1	541	5	11.7494	10.4401	10.4766	10.6029	11.3079	11.1982	10.9668	11.9904	11.2677	300.925	267.392	268.326	271.56	289.617	286.809	280.88	307.097	288.589
sp|Q05775|EIF3J_YEAST	HCR1	Eukaryotic translation initiation factor 3 subunit J OS=Saccharomyces cerevisiae (strain ATCC 204508 / S288c) OX=559292 GN=HCR1 PE=1 SV=1	542	39	10.7957	11.1658	11.0914	11.0854	10.9831	11.3563	11.6485	10.6732	11.2007	5157.26	5334.07	5298.55	5295.7	5246.8	5425.07	5564.69	5098.77	5350.75
sp|P32480|HIR2_YEAST	HIR2	Protein HIR2 OS=Saccharomyces cerevisiae (strain ATCC 204508 / S288c) OX=559292 GN=HIR2 PE=1 SV=2	543	17	10.7148	10.2011	11.2828	11.6087	11.2072	10.9133	10.953	11.8463	11.2729	591.295	562.95	622.64	640.626	618.467	602.25	604.44	653.737	622.094
sp|Q06668|OMS1_YEAST	OMS1	Methyltransferase OMS1, mitochondrial OS=Saccharomyces cerevisiae (strain ATCC 204508 / S288c) OX=559292 GN=OMS1 PE=1 SV=1	544	32	10.5483	10.2443	11.3078	12.1846	11.799	11.9114	10.4756	10.6621	10.8669	2716.37	2638.07	2911.95	3137.73	3038.45	3067.39	2697.64	2745.66	2798.4
sp|P18899|DDR48_YEAST	DDR48	Stress protein DDR48 OS=Saccharomyces cerevisiae (strain ATCC 204508 / S288c) OX=559292 GN=DDR48 PE=1 SV=4	545	5	13.4866	9.01813	9.78353	9.71862	10.8563	12.2257	11.1135	10.7415	13.0559	1001.38	669.594	726.425	721.606	806.081	907.758	825.179	797.557	969.401
sp|P53045|MSMO_YEAST	ERG25	Methylsterol monooxygenase OS=Saccharomyces cerevisiae (strain ATCC 204508 / S288c) OX=559292 GN=ERG25 PE=1 SV=1	546	12	11.2768	11.4309	10.2588	11.0176	11.8405	11.732	10.3928	11.2703	10.7802	636.53	645.229	579.068	621.901	668.351	662.223	586.63	636.16	608.501
sp|Q03533|TDA1_YEAST	TDA1	Serine/threonine-protein kinase TDA1 OS=Saccharomyces cerevisiae (strain ATCC 204508 / S288c) OX=559292 GN=TDA1 PE=1 SV=1	547	3	11.2159	11.8739	11.4541	11.9674	10.9396	10.2408	10.9207	11.2131	10.1745	187.431	198.425	191.41	199.989	182.813	171.135	182.496	187.383	170.027
sp|P00724|INV2_YEAST	SUC2	Invertase 2 OS=Saccharomyces cerevisiae (strain ATCC 204508 / S288c) OX=559292 GN=SUC2 PE=1 SV=1	548	24	12.0204	10.8093	10.9622	10.9346	10.5742	10.718	11.4387	11.394	11.1485	1047.07	941.573	954.894	952.493	921.096	933.621	996.403	992.507	971.125
sp|Q06494|PLR1_YEAST	YPR127W	Putative pyridoxal reductase OS=Saccharomyces cerevisiae (strain ATCC 204508 / S288c) OX=559292 GN=YPR127W PE=1 SV=1	549	22	15.4313	9.69943	10.0151	10.7445	10.7211	10.6413	9.0971	10.0081	13.642	2236.91	1406.02	1451.78	1557.51	1554.12	1542.54	1318.7	1450.77	1977.53
sp|P10849|MTF2_YEAST	MTF2	Mitochondrial transcription factor 2 OS=Saccharomyces cerevisiae (strain ATCC 204508 / S288c) OX=559292 GN=MTF2 PE=1 SV=1	550	27	10.4645	10.9075	11.0067	11.9227	11.4332	11.221	11.0751	11.0512	10.9181	1317.04	1372.79	1385.28	1500.56	1438.95	1412.25	1393.89	1390.88	1374.13
sp|Q03254|FCP1_YEAST	FCP1	RNA polymerase II subunit A C-terminal domain phosphatase OS=Saccharomyces cerevisiae (strain ATCC 204508 / S288c) OX=559292 GN=FCP1 PE=1 SV=1	551	16	10.8316	11.3801	11.7275	10.1692	10.4325	9.94065	12.2127	11.7041	11.6015	775.287	814.553	839.414	727.88	746.727	711.519	874.147	837.743	830.398
sp|Q04439|MYO5_YEAST	MYO5	Myosin-5 OS=Saccharomyces cerevisiae (strain ATCC 204508 / S288c) OX=559292 GN=MYO5 PE=1 SV=1	552	63	10.7694	11.0959	11.4987	11.3577	11.1485	11.573	10.7443	11.0173	10.7953	2763.34	2847.12	2950.47	2914.3	2860.61	2969.55	2756.92	2826.96	2769.99
sp|P36006|MYO3_YEAST	MYO3	Myosin-3 OS=Saccharomyces cerevisiae (strain ATCC 204508 / S288c) OX=559292 GN=MYO3 PE=1 SV=4	552	36	9.39961	9.32387	9.75522	14.7774	14.8879	13.9801	9.03945	9.29724	9.53916	1788.91	1774.49	1856.59	2812.39	2833.43	2660.66	1720.36	1769.43	1815.47
sp|P40344|ATG3_YEAST	ATG3	Autophagy-related protein 3 OS=Saccharomyces cerevisiae (strain ATCC 204508 / S288c) OX=559292 GN=ATG3 PE=1 SV=1	553	4	10.6255	9.23172	11.4368	12.8811	12.5938	12.7689	9.55269	10.8425	10.067	96.4431	83.7922	103.807	116.916	114.308	115.897	86.7055	98.4127	91.3734
sp|P32591|SWI3_YEAST	SWI3	SWI/SNF complex subunit SWI3 OS=Saccharomyces cerevisiae (strain ATCC 204508 / S288c) OX=559292 GN=SWI3 PE=1 SV=1	554	61	10.5228	11.2922	11.244	11.1828	11.1791	11.1839	11.0629	11.1854	11.1469	2972.83	3190.17	3176.58	3159.28	3158.23	3159.58	3125.39	3160.02	3149.14
sp|P25694|CDC48_YEAST	CDC48	Cell division control protein 48 OS=Saccharomyces cerevisiae (strain ATCC 204508 / S288c) OX=559292 GN=CDC48 PE=1 SV=3	555	148	10.4897	10.7098	10.6099	11.8158	12.1593	12.0006	10.6335	10.6875	10.894	11965.3	12216.4	12102.4	13478	13869.8	13688.8	12129.4	12191	12426.6
sp|P38687|SRP68_YEAST	SRP68	Signal recognition particle subunit SRP68 OS=Saccharomyces cerevisiae (strain ATCC 204508 / S288c) OX=559292 GN=SRP68 PE=1 SV=1	556	49	10.5615	10.7442	11.6415	11.7177	11.2601	11.3363	10.6769	11.2262	10.8356	2156.15	2193.45	2376.63	2392.18	2298.76	2314.32	2179.71	2291.84	2212.11
sp|P27616|PUR7_YEAST	ADE1	Phosphoribosylaminoimidazole-succinocarboxamide synthase OS=Saccharomyces cerevisiae (strain ATCC 204508 / S288c) OX=559292 GN=ADE1 PE=1 SV=2	557	57	10.3763	10.0815	10.1495	13.543	13.0477	13.2992	9.6219	9.67197	10.2089	4928.43	4788.45	4820.73	6432.53	6197.3	6316.73	4570.13	4593.91	4848.93
sp|P06182|CCHL_YEAST	CYC3	Cytochrome c heme lyase OS=Saccharomyces cerevisiae (strain ATCC 204508 / S288c) OX=559292 GN=CYC3 PE=1 SV=1	558	20	11.1626	9.9809	11.018	12.1762	11.7378	11.7553	10.1459	10.6444	11.3789	1595.18	1426.31	1574.51	1740.03	1677.38	1679.88	1449.89	1521.13	1626.09
sp|P36046|MIA40_YEAST	MIA40	Mitochondrial intermembrane space import and assembly protein 40 OS=Saccharomyces cerevisiae (strain ATCC 204508 / S288c) OX=559292 GN=MIA40 PE=1 SV=2	559	22	11.3849	10.6246	11.1077	10.9641	11.014	11.2939	11.2631	10.5951	11.7526	1060.7	989.864	1034.87	1021.49	1026.14	1052.22	1049.34	987.109	1094.95
sp|P40185|MMF1_YEAST	MMF1	Protein MMF1, mitochondrial OS=Saccharomyces cerevisiae (strain ATCC 204508 / S288c) OX=559292 GN=MMF1 PE=1 SV=1	560	45	10.2964	11.1418	10.366	12.3183	12.2629	12.1935	10.3101	10.5701	10.541	1599.18	1730.47	1609.99	1913.2	1904.59	1893.82	1601.3	1641.68	1637.16
sp|P40037|HMF1_YEAST	HMF1	Protein HMF1 OS=Saccharomyces cerevisiae (strain ATCC 204508 / S288c) OX=559292 GN=HMF1 PE=1 SV=1	561	15	10.955	11.7032	11.7483	10.5474	10.5867	10.7121	11.0893	11.1713	11.4867	852.475	910.696	914.2	820.754	823.811	833.571	862.919	869.302	893.845
sp|P32599|FIMB_YEAST	SAC6	Fimbrin OS=Saccharomyces cerevisiae (strain ATCC 204508 / S288c) OX=559292 GN=SAC6 PE=1 SV=1	562	86	10.4811	10.1658	10.4124	12.7119	12.7909	12.6204	10.0546	10.3117	10.4512	7239.59	7021.75	7192.14	8780.42	8835.02	8717.21	6944.95	7122.54	7218.88
sp|Q02197|NAA35_YEAST	MAK10	N-alpha-acetyltransferase 35, NatC auxiliary subunit OS=Saccharomyces cerevisiae (strain ATCC 204508 / S288c) OX=559292 GN=MAK10 PE=1 SV=1	563	19	11.2342	10.7106	12.3187	10.6497	9.8392	9.86473	10.3064	13.5281	11.5482	1246.69	1188.59	1367.04	1181.83	1091.88	1094.72	1143.73	1501.25	1281.53
sp|P53108|YIP5_YEAST	YIP5	Protein YIP5 OS=Saccharomyces cerevisiae (strain ATCC 204508 / S288c) OX=559292 GN=YIP5 PE=1 SV=1	564	5	10.4038	9.92371	10.7585	12.5203	11.8523	12.3757	10.9976	10.6166	10.5514	272.567	259.99	281.86	328.018	310.516	324.229	288.125	278.144	276.433
sp|P38250|IST2_YEAST	IST2	Increased sodium tolerance protein 2 OS=Saccharomyces cerevisiae (strain ATCC 204508 / S288c) OX=559292 GN=IST2 PE=1 SV=2	565	63	11.1224	11.1978	11.115	11.1208	11.0614	11.0901	11.2286	10.9813	11.0826	3886.58	3912.93	3884.01	3886.03	3865.28	3875.28	3923.68	3837.28	3872.67
sp|P36121|RPC5_YEAST	RPC37	DNA-directed RNA polymerase III subunit RPC5 OS=Saccharomyces cerevisiae (strain ATCC 204508 / S288c) OX=559292 GN=RPC37 PE=1 SV=1	566	21	10.5807	11.4495	11.0049	11.1952	11.0335	11.1475	10.8175	11.578	11.1932	927.223	1003.36	964.398	981.068	966.896	976.89	947.968	1014.62	980.893
sp|Q06677|SWA2_YEAST	SWA2	Auxilin-like clathrin uncoating factor SWA2 OS=Saccharomyces cerevisiae (strain ATCC 204508 / S288c) OX=559292 GN=SWA2 PE=1 SV=1	567	25	10.9046	11.1581	11.0803	11.8399	11.6042	11.4463	10.3752	10.4743	11.117	816.202	835.175	829.352	886.21	868.569	856.749	776.578	783.993	832.1
sp|P50874|ORC5_YEAST	ORC5	Origin recognition complex subunit 5 OS=Saccharomyces cerevisiae (strain ATCC 204508 / S288c) OX=559292 GN=ORC5 PE=1 SV=1	568	7	10.25	10.9421	10.728	12.3153	11.9825	12.4197	10.461	10.5726	10.3289	342.374	365.489	358.339	411.357	400.242	414.846	349.42	353.148	345.007
sp|P06738|PHSG_YEAST	GPH1	Glycogen phosphorylase OS=Saccharomyces cerevisiae (strain ATCC 204508 / S288c) OX=559292 GN=GPH1 PE=1 SV=4	569	83	25.375	8.62753	9.03425	6.53203	7.79164	8.2167	7.62207	9.51113	17.2897	11247.2	3824.07	4004.34	2895.26	3453.56	3641.97	3378.41	4215.71	7663.46
sp|P40693|RLP7_YEAST	RLP7	Ribosome biogenesis protein RLP7 OS=Saccharomyces cerevisiae (strain ATCC 204508 / S288c) OX=559292 GN=RLP7 PE=1 SV=1	570	30	11.3486	10.9801	11.3968	11.2374	10.9059	10.8767	11.5111	10.8709	10.8725	3294.22	3187.26	3308.23	3261.95	3165.72	3157.26	3341.4	3155.56	3156.03
sp|Q06488|RSC2_YEAST	RSC2	Chromatin structure-remodeling complex subunit RSC2 OS=Saccharomyces cerevisiae (strain ATCC 204508 / S288c) OX=559292 GN=RSC2 PE=1 SV=1	571	32	11.1313	11.1938	11.7104	10.9641	10.3292	10.8114	11.3321	11.1992	11.3285	1614.85	1623.92	1698.87	1590.6	1498.5	1568.46	1643.99	1624.71	1643.47
sp|P53236|RSC1_YEAST	RSC1	Chromatin structure-remodeling complex subunit RSC1 OS=Saccharomyces cerevisiae (strain ATCC 204508 / S288c) OX=559292 GN=RSC1 PE=1 SV=1	571	21	10.4542	10.5058	11.5075	11.9594	10.9051	11.3934	10.9404	11.3724	10.9618	878.711	883.049	967.242	1005.23	916.606	957.655	919.574	955.888	921.373
sp|P47112|CDT1_YEAST	TAH11	Cell division cycle protein CDT1 OS=Saccharomyces cerevisiae (strain ATCC 204508 / S288c) OX=559292 GN=TAH11 PE=1 SV=1	572	10	11.0423	10.7608	12.1597	10.7217	10.8607	10.8596	10.8782	11.466	11.2512	436.948	425.809	481.165	424.264	429.763	429.719	430.454	453.716	445.217
sp|Q08245|ZEO1_YEAST	ZEO1	Protein ZEO1 OS=Saccharomyces cerevisiae (strain ATCC 204508 / S288c) OX=559292 GN=ZEO1 PE=1 SV=3	573	65	13.9484	16.6889	11.2108	9.21892	9.40051	9.90404	11.1972	8.6898	9.74149	8065.34	9649.96	6482.36	5330.63	5435.63	5726.78	6474.53	5024.68	5632.79
sp|P53933|APP1_YEAST	APP1	Phosphatidate phosphatase APP1 OS=Saccharomyces cerevisiae (strain ATCC 204508 / S288c) OX=559292 GN=APP1 PE=1 SV=1	574	4	10.234	10.363	11.2095	11.4155	11.3881	11.4848	10.8924	11.9786	11.0342	257.341	260.584	281.871	287.05	286.362	288.793	273.897	301.21	277.464
sp|P20457|PRI2_YEAST	PRI2	DNA primase large subunit OS=Saccharomyces cerevisiae (strain ATCC 204508 / S288c) OX=559292 GN=PRI2 PE=1 SV=1	575	23	10.5184	10.8104	10.5672	12.9147	11.8888	11.3017	10.832	10.7488	10.4181	943.299	969.485	947.676	1158.21	1066.2	1013.55	971.421	963.96	934.305
sp|P39683|NPT1_YEAST	NPT1	Nicotinate phosphoribosyltransferase OS=Saccharomyces cerevisiae (strain ATCC 204508 / S288c) OX=559292 GN=NPT1 PE=1 SV=3	576	78	11.0688	11.0631	11.1094	10.8137	11.1117	11.1672	10.9653	11.3388	11.3619	6043.24	6040.14	6065.43	5903.97	6066.68	6097	5986.77	6190.7	6203.3
sp|P39955|SAP1_YEAST	SAP1	Protein SAP1 OS=Saccharomyces cerevisiae (strain ATCC 204508 / S288c) OX=559292 GN=SAP1 PE=1 SV=1	577	16	10.5437	11.2049	11.4304	10.9519	11.1932	11.441	11.3234	10.8314	11.0802	678.374	720.917	735.427	704.636	720.167	736.109	728.54	696.884	712.893
sp|P40328|TBP6_YEAST	YTA6	Probable 26S proteasome subunit YTA6 OS=Saccharomyces cerevisiae (strain ATCC 204508 / S288c) OX=559292 GN=YTA6 PE=1 SV=2	577	15	11.0708	10.6162	11.0169	11.5295	11.0812	11.2388	10.789	11.5468	11.1107	737.23	706.959	733.639	767.778	737.926	748.417	718.463	768.931	739.889
sp|P34228|SEF1_YEAST	SEF1	Putative transcription factor SEF1 OS=Saccharomyces cerevisiae (strain ATCC 204508 / S288c) OX=559292 GN=SEF1 PE=1 SV=4	578	17	11.1545	10.5167	11.485	11.0751	11.53	11.2273	9.6609	11.9469	11.4035	431.907	407.21	444.704	428.832	446.446	434.723	374.073	462.589	441.546
sp|P32891|DLD1_YEAST	DLD1	D-lactate dehydrogenase [cytochrome] 1, mitochondrial OS=Saccharomyces cerevisiae (strain ATCC 204508 / S288c) OX=559292 GN=DLD1 PE=1 SV=2	579	33	11.5003	12.0209	12.6351	9.13943	9.10364	9.46175	11.9008	12.325	11.9131	1550.26	1620.45	1703.23	1232.01	1227.19	1275.46	1604.25	1661.44	1605.92
sp|Q12481|RRP36_YEAST	RRP36	rRNA biogenesis protein RRP36 OS=Saccharomyces cerevisiae (strain ATCC 204508 / S288c) OX=559292 GN=RRP36 PE=1 SV=1	580	16	10.5239	10.1226	10.5488	13.2214	12.8832	12.9693	10.0066	9.90463	9.81963	1461.02	1405.3	1464.47	1835.49	1788.55	1800.5	1389.2	1375.04	1363.24
sp|P35724|MNR2_YEAST	MNR2	Manganese resistance protein MNR2 OS=Saccharomyces cerevisiae (strain ATCC 204508 / S288c) OX=559292 GN=MNR2 PE=1 SV=1	581	17	10.8388	10.9352	11.4662	11.8931	10.9953	11.2522	11.0106	10.5919	11.0167	648.91	654.684	686.472	712.03	658.281	673.663	659.194	634.132	659.559
sp|P19414|ACON_YEAST	ACO1	Aconitate hydratase, mitochondrial OS=Saccharomyces cerevisiae (strain ATCC 204508 / S288c) OX=559292 GN=ACO1 PE=1 SV=2	582	173	10.8408	10.2078	10.1255	12.5151	12.6838	12.3348	9.99204	10.18	11.1202	17803	16763.4	16628.4	20552.5	20829.7	20256.5	16409.2	16717.9	18261.8
sp|P39533|ACON2_YEAST	ACO2	Homocitrate dehydratase, mitochondrial OS=Saccharomyces cerevisiae (strain ATCC 204508 / S288c) OX=559292 GN=ACO2 PE=1 SV=1	582	48	10.0609	10.4895	10.4116	13.572	12.611	12.2975	9.93737	10.2536	10.3666	2591.46	2701.86	2681.79	3495.82	3248.29	3167.55	2559.64	2641.09	2670.19
sp|P38080|AKL1_YEAST	AKL1	Serine/threonine-protein kinase AKL1 OS=Saccharomyces cerevisiae (strain ATCC 204508 / S288c) OX=559292 GN=AKL1 PE=1 SV=1	583	35	10.8608	10.8386	11.1815	11.5219	11.5026	11.2011	11.2491	10.8445	10.7999	1801.05	1797.37	1854.23	1910.67	1907.47	1857.47	1865.43	1798.34	1790.95
sp|P40494|PRK1_YEAST	PRK1	Actin-regulating kinase PRK1 OS=Saccharomyces cerevisiae (strain ATCC 204508 / S288c) OX=559292 GN=PRK1 PE=1 SV=1	583	18	10.5176	10.3394	11.5856	11.2167	11.0855	11.5378	11.503	11.1996	11.0148	793.497	780.048	874.07	846.236	836.339	870.462	867.839	844.946	831.008
sp|P53974|ARK1_YEAST	ARK1	Actin-regulating kinase 1 OS=Saccharomyces cerevisiae (strain ATCC 204508 / S288c) OX=559292 GN=ARK1 PE=1 SV=1	583	14	10.4223	10.4728	11.4771	11.6253	11.1956	11.559	10.4477	11.4486	11.3516	691.908	695.256	761.929	771.769	743.244	767.365	693.591	760.036	753.602
sp|Q12495|RLF2_YEAST	RLF2	Chromatin assembly factor 1 subunit p90 OS=Saccharomyces cerevisiae (strain ATCC 204508 / S288c) OX=559292 GN=RLF2 PE=1 SV=1	584	19	10.8913	10.6604	11.5335	11.7227	11.276	10.9602	10.4834	11.5937	10.8788	643.089	629.456	681.006	692.179	665.807	647.155	619.005	684.563	642.353
sp|P00549|KPYK1_YEAST	CDC19	Pyruvate kinase 1 OS=Saccharomyces cerevisiae (strain ATCC 204508 / S288c) OX=559292 GN=CDC19 PE=1 SV=2	585	515	10.832	11.5889	11.0282	10.7718	10.9785	10.8307	11.7209	11.3242	10.9248	45845.3	49048.9	46675.6	45590.3	46465.2	45839.9	49607.6	47928.3	46238.1
sp|P52489|KPYK2_YEAST	PYK2	Pyruvate kinase 2 OS=Saccharomyces cerevisiae (strain ATCC 204508 / S288c) OX=559292 GN=PYK2 PE=1 SV=1	585	88	10.3591	10.1071	11.6513	12.0459	11.4557	11.8659	10.9202	10.931	10.6636	5451.68	5319.05	6131.73	6339.39	6028.76	6244.64	5746.96	5752.66	5611.91
sp|P22803|TRX2_YEAST	TRX2	Thioredoxin-2 OS=Saccharomyces cerevisiae (strain ATCC 204508 / S288c) OX=559292 GN=TRX2 PE=1 SV=3	586	56	12.2861	12.0601	11.644	9.85827	9.73853	9.78922	11.3134	10.5495	12.7609	3704.32	3636.18	3510.74	2972.32	2936.22	2951.5	3411.07	3180.72	3847.5
sp|P22217|TRX1_YEAST	TRX1	Thioredoxin-1 OS=Saccharomyces cerevisiae (strain ATCC 204508 / S288c) OX=559292 GN=TRX1 PE=1 SV=3	586	25	12.2925	14.4381	12.251	9.23502	9.20634	8.65087	12.5205	9.35129	12.0544	1994.5	2342.64	1987.77	1498.42	1493.76	1403.64	2031.5	1517.28	1955.88
sp|P36156|GTO2_YEAST	ECM4	Glutathione S-transferase omega-like 2 OS=Saccharomyces cerevisiae (strain ATCC 204508 / S288c) OX=559292 GN=ECM4 PE=1 SV=1	587	25	14.4854	9.46378	9.50922	11.0252	11.6029	11.4354	9.07551	9.73988	13.6627	1254.48	819.589	823.524	954.811	1004.84	990.335	785.964	843.501	1183.23
sp|P32178|CHMU_YEAST	ARO7	Chorismate mutase OS=Saccharomyces cerevisiae (strain ATCC 204508 / S288c) OX=559292 GN=ARO7 PE=1 SV=1	588	37	11.1184	11.1566	10.9727	11.6143	11.3036	11.402	10.9564	10.9141	10.5618	3275.16	3286.42	3232.24	3421.25	3329.72	3358.7	3227.45	3214.99	3111.19
sp|P06105|SC160_YEAST	SCP160	Protein SCP160 OS=Saccharomyces cerevisiae (strain ATCC 204508 / S288c) OX=559292 GN=SCP160 PE=1 SV=3	589	240	11.1577	11.9155	11.4633	10.3709	10.2825	10.2576	11.9774	11.423	11.1521	24021.7	25653.4	24679.7	22327.9	22137.5	22084.1	25786.6	24593	24009.9
sp|P00958|SYMC_YEAST	MES1	Methionine--tRNA ligase, cytoplasmic OS=Saccharomyces cerevisiae (strain ATCC 204508 / S288c) OX=559292 GN=MES1 PE=1 SV=4	590	116	10.8838	11.1673	11.2018	11.1836	11.2832	11.1177	11.3119	11.0497	10.8011	8366.41	8584.41	8610.88	8596.86	8673.44	8546.25	8695.51	8493.95	8302.89
sp|Q12443|RTN2_YEAST	RTN2	Reticulon-like protein 2 OS=Saccharomyces cerevisiae (strain ATCC 204508 / S288c) OX=559292 GN=RTN2 PE=1 SV=1	591	27	16.7809	10.0014	10.545	8.87859	9.98962	10.0222	9.45313	11.3433	12.9859	2729.19	1626.6	1715.01	1443.99	1624.68	1629.97	1537.43	1844.84	2111.98
sp|P33417|IXR1_YEAST	IXR1	Intrastrand cross-link recognition protein OS=Saccharomyces cerevisiae (strain ATCC 204508 / S288c) OX=559292 GN=IXR1 PE=1 SV=2	592	20	11.6953	11.8877	11.8872	10.0691	10.2429	10.2738	11.4904	11.0689	11.3849	1564.13	1589.86	1589.8	1346.64	1369.89	1374.02	1536.73	1480.36	1522.62
sp|Q12532|RQC2_YEAST	RQC2	Ribosome quality control complex subunit 2 OS=Saccharomyces cerevisiae (strain ATCC 204508 / S288c) OX=559292 GN=RQC2 PE=1 SV=1	593	51	10.3455	10.406	10.645	12.6681	12.7434	11.9115	10.5876	10.2438	10.4492	3313.49	3332.87	3409.41	4057.37	4081.5	3815.04	3391.02	3280.93	3346.69
sp|P40091|PEA2_YEAST	PEA2	Protein PEA2 OS=Saccharomyces cerevisiae (strain ATCC 204508 / S288c) OX=559292 GN=PEA2 PE=1 SV=1	594	22	10.6015	10.6262	11.7974	11.7331	11.5326	11.5857	10.6008	10.6697	10.8529	786.657	788.49	875.391	870.626	855.746	859.683	786.607	791.719	805.313
sp|P38081|YBQ6_YEAST	YBR056W	Uncharacterized glycosyl hydrolase YBR056W OS=Saccharomyces cerevisiae (strain ATCC 204508 / S288c) OX=559292 GN=YBR056W PE=1 SV=1	595	42	10.8296	9.57837	9.8574	13.0799	13.7216	13.348	9.46505	9.54806	10.5721	3250.03	2874.54	2958.27	3925.37	4117.94	4005.83	2840.53	2865.44	3172.75
sp|P07702|LYS2_YEAST	LYS2	L-2-aminoadipate reductase OS=Saccharomyces cerevisiae (strain ATCC 204508 / S288c) OX=559292 GN=LYS2 PE=1 SV=2	596	111	10.6374	10.5255	10.8144	12.2384	11.9905	11.5801	10.7571	10.4808	10.9758	7422.75	7344.67	7546.3	8539.94	8366.97	8080.61	7506.27	7313.45	7658.9
sp|P42949|TIM16_YEAST	PAM16	Mitochondrial import inner membrane translocase subunit TIM16 OS=Saccharomyces cerevisiae (strain ATCC 204508 / S288c) OX=559292 GN=PAM16 PE=1 SV=1	597	23	10.385	10.6801	11.0375	12.277	12.0083	11.8796	10.4692	10.5417	10.7217	2128.08	2188.55	2261.79	2515.78	2460.73	2434.35	2145.34	2160.2	2197.08
sp|P53632|PAP2_YEAST	PAP2	Poly(A) RNA polymerase protein 2 OS=Saccharomyces cerevisiae (strain ATCC 204508 / S288c) OX=559292 GN=PAP2 PE=1 SV=1	598	25	11.3902	11.514	11.7075	10.6704	10.4369	10.4577	11.5817	11.3243	10.9174	1085.88	1097.68	1116.13	1017.25	994.992	996.979	1104.13	1079.59	1040.81
sp|P48561|TRF5_YEAST	TRF5	Poly(A) RNA polymerase protein 1 OS=Saccharomyces cerevisiae (strain ATCC 204508 / S288c) OX=559292 GN=TRF5 PE=1 SV=2	598	8	10.3019	11.1789	11.2531	10.7551	11.0005	10.297	11.7184	12.0986	11.3965	278.312	302.006	304.009	290.554	297.184	278.179	316.579	326.851	307.883
sp|P43636|ALG2_YEAST	ALG2	Alpha-1,3/1,6-mannosyltransferase ALG2 OS=Saccharomyces cerevisiae (strain ATCC 204508 / S288c) OX=559292 GN=ALG2 PE=1 SV=2	599	30	11.2273	11.1765	11.941	11.0503	11.0011	11.1027	10.3458	11.1351	11.0203	1297.13	1291.27	1379.59	1276.69	1271	1282.74	1195.29	1286.48	1273.22
sp|P32776|TFB1_YEAST	TFB1	General transcription and DNA repair factor IIH subunit TFB1 OS=Saccharomyces cerevisiae (strain ATCC 204508 / S288c) OX=559292 GN=TFB1 PE=1 SV=1	600	26	10.9828	11.2995	11.9013	10.8051	10.3821	10.7005	11.3893	11.4239	11.1155	2098.5	2159.02	2274.01	2064.56	1983.74	2044.57	2176.18	2182.78	2123.87
sp|P32316|ACH1_YEAST	ACH1	Acetyl-CoA hydrolase OS=Saccharomyces cerevisiae (strain ATCC 204508 / S288c) OX=559292 GN=ACH1 PE=1 SV=2	601	25	10.8131	9.17291	10.1853	13.6969	14.0494	13.1484	8.53113	9.36823	11.0346	1102.48	935.253	1038.47	1396.51	1432.45	1340.59	869.819	955.168	1125.07
sp|P32915|SC61A_YEAST	SEC61	Protein transport protein SEC61 OS=Saccharomyces cerevisiae (strain ATCC 204508 / S288c) OX=559292 GN=SEC61 PE=1 SV=1	602	35	11.6848	11.5674	11.7981	9.93162	9.5431	9.63403	12.0074	12.1655	11.6681	3600.91	3564.75	3635.83	3060.65	2940.91	2968.94	3700.33	3749.07	3595.79
sp|P38765|YHI9_YEAST	YHI9	Uncharacterized isomerase YHI9 OS=Saccharomyces cerevisiae (strain ATCC 204508 / S288c) OX=559292 GN=YHI9 PE=1 SV=1	603	20	12.0174	11.2666	11.7542	9.5624	10.0419	10.0692	11.0257	11.8071	12.4555	1127.66	1057.21	1102.96	897.29	942.282	944.844	1034.6	1107.92	1168.77
sp|P28817|HIBCH_YEAST	EHD3	3-hydroxyisobutyryl-CoA hydrolase, mitochondrial OS=Saccharomyces cerevisiae (strain ATCC 204508 / S288c) OX=559292 GN=EHD3 PE=1 SV=2	604	36	10.7565	10.7331	10.8542	11.558	11.7797	11.9095	10.8234	10.7001	10.8854	1766.64	1762.79	1782.68	1898.27	1934.69	1956.01	1777.63	1757.38	1787.8
sp|Q06593|OPT2_YEAST	OPT2	Oligopeptide transporter 2 OS=Saccharomyces cerevisiae (strain ATCC 204508 / S288c) OX=559292 GN=OPT2 PE=1 SV=1	605	1	9.39441	9.72674	11.6596	13.653	10.9906	11.7556	9.22958	12.7659	10.8246	365.171	378.089	453.221	530.705	427.217	456.953	358.763	496.222	420.765
sp|P18962|DAP2_YEAST	DAP2	Dipeptidyl aminopeptidase B OS=Saccharomyces cerevisiae (strain ATCC 204508 / S288c) OX=559292 GN=DAP2 PE=1 SV=2	606	19	11.5679	11.7033	12.1333	10.1459	9.89877	9.99319	11.3604	11.702	11.4952	1284.59	1299.63	1347.38	1126.68	1099.24	1109.73	1261.55	1299.49	1276.53
sp|P34160|NCBP1_YEAST	STO1	Nuclear cap-binding protein complex subunit 1 OS=Saccharomyces cerevisiae (strain ATCC 204508 / S288c) OX=559292 GN=STO1 PE=1 SV=2	607	62	10.9655	10.8329	11.3465	11.0426	11.2796	11.038	11.4427	10.8497	11.2025	5419.06	5353.55	5607.38	5457.16	5574.31	5454.93	5654.92	5361.85	5536.19
sp|P38426|TPS3_YEAST	TPS3	Trehalose synthase complex regulatory subunit TPS3 OS=Saccharomyces cerevisiae (strain ATCC 204508 / S288c) OX=559292 GN=TPS3 PE=1 SV=3	608	59	10.0789	9.37289	10.2573	13.9272	14.1829	13.6111	9.36984	9.41715	9.78272	3825.26	3557.3	3892.98	5285.81	5382.83	5165.81	3556.14	3574.1	3712.84
sp|P38427|TSL1_YEAST	TSL1	Trehalose synthase complex regulatory subunit TSL1 OS=Saccharomyces cerevisiae (strain ATCC 204508 / S288c) OX=559292 GN=TSL1 PE=1 SV=1	608	58	14.6837	8.95001	9.31669	11.6285	12.9461	12.7755	8.49109	9.34579	11.8626	5092.46	3103.95	3231.12	4032.87	4489.85	4430.67	2944.8	3241.22	4114.08
sp|Q06688|SRR1L_YEAST	BER1	SRR1-like protein BER1 OS=Saccharomyces cerevisiae (strain ATCC 204508 / S288c) OX=559292 GN=BER1 PE=1 SV=1	609	7	11.1132	11.8479	11.317	10.6557	9.45297	9.72615	11.6974	12.7168	11.4729	277.659	296.014	282.749	266.229	236.178	243.004	292.255	317.725	286.645
sp|P53552|THO2_YEAST	THO2	THO complex subunit 2 OS=Saccharomyces cerevisiae (strain ATCC 204508 / S288c) OX=559292 GN=THO2 PE=1 SV=1	610	76	10.2184	10.4284	10.9317	12.8414	12.0144	11.8141	10.428	10.8696	10.4541	3280.57	3348	3509.56	4122.66	3857.16	3792.85	3347.86	3489.62	3356.25
sp|P09932|HO_YEAST	HO	Homothallic switching endonuclease OS=Saccharomyces cerevisiae (strain ATCC 204508 / S288c) OX=559292 GN=HO PE=1 SV=2	611	2	12.2863	12.6773	12.8545	7.66413	6.55247	7.9529	13.9859	13.2157	12.8108	62.8615	64.8616	65.7683	39.2125	33.5249	40.69	71.5571	67.6162	65.5449
sp|Q05549|HRQ1_YEAST	HRQ1	ATP-dependent helicase HRQ1 OS=Saccharomyces cerevisiae (strain ATCC 204508 / S288c) OX=559292 GN=HRQ1 PE=1 SV=1	612	9	10.2776	10.9203	11.619	11.3966	10.7101	11.6322	11.2595	11.1365	11.0483	395.51	420.241	447.129	438.573	412.153	447.64	433.298	428.562	425.169
sp|P54113|PUR91_YEAST	ADE16	Bifunctional purine biosynthesis protein ADE16 OS=Saccharomyces cerevisiae (strain ATCC 204508 / S288c) OX=559292 GN=ADE16 PE=1 SV=1	613	65	11.4183	11.0864	11.0762	10.9986	10.9072	11.0875	10.8765	11.193	11.3564	5369.21	5213.17	5208.34	5171.88	5128.87	5213.65	5114.45	5263.29	5340.1
sp|P38009|PUR92_YEAST	ADE17	Bifunctional purine biosynthesis protein ADE17 OS=Saccharomyces cerevisiae (strain ATCC 204508 / S288c) OX=559292 GN=ADE17 PE=1 SV=2	613	8	11.4368	9.73726	11.384	12.122	11.9413	11.4874	9.37558	10.9263	11.5895	255.034	217.135	253.858	270.313	266.283	256.162	209.07	243.65	258.439
sp|P23561|STE11_YEAST	STE11	Serine/threonine-protein kinase STE11 OS=Saccharomyces cerevisiae (strain ATCC 204508 / S288c) OX=559292 GN=STE11 PE=1 SV=3	614	13	10.5371	10.8065	11.4346	11.7773	11.4544	10.8455	10.6965	11.7452	10.7028	529.377	542.916	574.469	591.688	575.464	544.875	537.388	590.075	537.704
sp|P38904|SPP41_YEAST	SPP41	Protein SPP41 OS=Saccharomyces cerevisiae (strain ATCC 204508 / S288c) OX=559292 GN=SPP41 PE=1 SV=2	615	11	9.99363	11.7501	11.2922	11.4049	10.8394	11.1737	11.0586	11.2242	11.2633	845.205	993.754	955.033	964.56	916.734	945.008	935.276	949.28	952.584
sp|P06174|HEM4_YEAST	HEM4	Uroporphyrinogen-III synthase OS=Saccharomyces cerevisiae (strain ATCC 204508 / S288c) OX=559292 GN=HEM4 PE=1 SV=2	616	13	11.163	11.1066	11.056	10.9932	11.486	11.731	11.1136	10.3518	10.9987	538.845	536.121	533.68	530.649	554.438	566.264	536.458	499.688	530.915
sp|P13433|RPOM_YEAST	RPO41	DNA-directed RNA polymerase, mitochondrial OS=Saccharomyces cerevisiae (strain ATCC 204508 / S288c) OX=559292 GN=RPO41 PE=3 SV=2	617	39	10.5181	10.8527	11.1061	11.4461	11.394	11.2097	11.0204	11.5721	10.8808	2335.04	2409.32	2465.58	2541.05	2529.49	2488.56	2446.54	2569.03	2415.55
sp|P40546|FAF1_YEAST	FAF1	Protein FAF1 OS=Saccharomyces cerevisiae (strain ATCC 204508 / S288c) OX=559292 GN=FAF1 PE=1 SV=1	618	8	10.8644	10.992	11.5602	11.7927	11.1995	11.1352	10.8185	11.2108	10.4269	983.908	995.466	1046.93	1067.98	1014.26	1008.43	979.752	1015.28	944.288
sp|P32527|ZUO1_YEAST	ZUO1	Zuotin OS=Saccharomyces cerevisiae (strain ATCC 204508 / S288c) OX=559292 GN=ZUO1 PE=1 SV=1	619	95	10.6033	10.8156	10.9489	11.4177	11.643	11.585	11.126	10.9826	10.8781	9662.97	9856.46	9977.92	10405.1	10610.5	10557.7	10139.3	10008.7	9913.44
sp|P48353|HLJ1_YEAST	HLJ1	Protein HLJ1 OS=Saccharomyces cerevisiae (strain ATCC 204508 / S288c) OX=559292 GN=HLJ1 PE=1 SV=1	620	17	10.5972	10.7492	11.092	11.8415	10.889	10.9544	10.8134	12.0546	11.0086	1148.01	1164.47	1201.61	1282.79	1179.62	1186.7	1171.42	1305.89	1192.57
sp|P06101|CDC37_YEAST	CDC37	Hsp90 co-chaperone Cdc37 OS=Saccharomyces cerevisiae (strain ATCC 204508 / S288c) OX=559292 GN=CDC37 PE=1 SV=2	621	51	10.7965	11.1835	11.3671	11.3148	11.1995	11.0558	10.9971	11.135	10.9508	3165.59	3279.05	3332.88	3317.55	3283.74	3241.6	3224.38	3264.82	3210.82
sp|P38138|GLU2A_YEAST	ROT2	Glucosidase 2 subunit alpha OS=Saccharomyces cerevisiae (strain ATCC 204508 / S288c) OX=559292 GN=ROT2 PE=1 SV=1	622	31	10.6812	10.3121	11.2096	12.0431	11.6497	11.5887	10.3657	10.7724	11.3775	1904.63	1838.82	1998.86	2147.49	2077.33	2066.46	1848.38	1920.89	2028.8
sp|P33313|CNS1_YEAST	CNS1	Hsp70/Hsp90 co-chaperone CNS1 OS=Saccharomyces cerevisiae (strain ATCC 204508 / S288c) OX=559292 GN=CNS1 PE=1 SV=1	623	31	11.736	12.4254	11.7526	9.71413	9.62716	9.96274	11.9565	11.264	11.5614	2681.85	2839.39	2685.65	2219.82	2199.95	2276.64	2732.24	2574	2641.94
sp|Q02792|XRN2_YEAST	RAT1	5'-3' exoribonuclease 2 OS=Saccharomyces cerevisiae (strain ATCC 204508 / S288c) OX=559292 GN=RAT1 PE=1 SV=3	624	61	10.9145	10.9848	11.4085	11.4185	11.2346	11.2918	11.103	10.9099	10.7345	3030.07	3049.59	3167.22	3169.99	3118.94	3134.82	3082.4	3028.8	2980.09
sp|P32787|MG101_YEAST	MGM101	Mitochondrial genome maintenance protein MGM101 OS=Saccharomyces cerevisiae (strain ATCC 204508 / S288c) OX=559292 GN=MGM101 PE=1 SV=1	625	31	10.8093	10.5175	10.8461	12.005	11.7367	11.5848	10.4377	10.9858	11.0771	3021.6	2940.02	3031.88	3355.85	3280.84	3238.38	2917.73	3070.95	3096.47
sp|P38708|YHI0_YEAST	YHR020W	Putative proline--tRNA ligase YHR020W OS=Saccharomyces cerevisiae (strain ATCC 204508 / S288c) OX=559292 GN=YHR020W PE=1 SV=1	626	116	11.1378	11.5492	11.2448	10.8849	10.6202	10.6643	11.6843	11.1884	11.0261	8332.81	8640.57	8412.84	8143.61	7945.55	7978.54	8741.68	8370.67	8249.19
sp|Q08269|ALR1_YEAST	ALR1	Magnesium transporter ALR1 OS=Saccharomyces cerevisiae (strain ATCC 204508 / S288c) OX=559292 GN=ALR1 PE=1 SV=1	627	15	11.6715	11.497	11.4237	10.8191	10.5675	10.7405	11.0319	11.1743	11.0745	708.079	697.491	693.045	656.364	641.102	651.599	669.276	677.914	671.858
sp|Q08831|VTS1_YEAST	VTS1	Protein VTS1 OS=Saccharomyces cerevisiae (strain ATCC 204508 / S288c) OX=559292 GN=VTS1 PE=1 SV=1	628	10	10.9053	11.3965	11.8995	9.4595	10.6282	10.9601	12.1156	11.886	10.7493	319.518	333.909	348.647	277.156	311.397	321.122	354.979	348.252	314.945
sp|P36531|RM36_YEAST	MRPL36	54S ribosomal protein L36, mitochondrial OS=Saccharomyces cerevisiae (strain ATCC 204508 / S288c) OX=559292 GN=MRPL36 PE=1 SV=3	629	6	10.2711	13.995	10.5157	11.1177	11.623	11.4446	8.60059	12.1164	10.316	231.189	315.01	236.695	250.245	261.619	257.605	193.589	272.727	232.2
sp|P54115|ALDH6_YEAST	ALD6	Magnesium-activated aldehyde dehydrogenase, cytosolic OS=Saccharomyces cerevisiae (strain ATCC 204508 / S288c) OX=559292 GN=ALD6 PE=1 SV=4	630	177	11.0482	11.8114	10.7419	10.0885	10.9997	10.7673	11.9606	11.4516	11.1308	14507.7	15509.8	14105.5	13247.5	14444	14138.8	15705.8	15037.4	14616.1
sp|P09950|HEM1_YEAST	HEM1	5-aminolevulinate synthase, mitochondrial OS=Saccharomyces cerevisiae (strain ATCC 204508 / S288c) OX=559292 GN=HEM1 PE=1 SV=1	631	43	12.1133	12.0435	10.5889	9.79805	10.3378	10.1483	11.226	11.7576	11.9867	3563.81	3543.26	3115.3	2882.65	3041.43	2985.69	3302.74	3459.15	3526.56
sp|P21560|CBP3_YEAST	CBP3	Protein CBP3, mitochondrial OS=Saccharomyces cerevisiae (strain ATCC 204508 / S288c) OX=559292 GN=CBP3 PE=1 SV=1	632	24	10.6654	9.84071	10.8111	12.8924	12.5073	12.3957	9.97696	10.0945	10.8161	1999.69	1845.07	2027	2417.24	2345.04	2324.1	1870.61	1892.64	2027.94
sp|Q12697|YPK9_YEAST	YPK9	Vacuolar cation-transporting ATPase YPK9 OS=Saccharomyces cerevisiae (strain ATCC 204508 / S288c) OX=559292 GN=YPK9 PE=1 SV=1	633	20	11.3587	11.119	11.745	11.2183	11.0538	10.9447	10.6974	10.9563	10.9067	834.206	816.599	862.577	823.895	811.815	803.802	785.635	804.651	801.01
sp|Q08961|RKM1_YEAST	RKM1	Ribosomal lysine N-methyltransferase 1 OS=Saccharomyces cerevisiae (strain ATCC 204508 / S288c) OX=559292 GN=RKM1 PE=1 SV=1	634	27	11.2232	11.0251	11.5664	11.1447	10.8696	10.8452	11.4662	11.1043	10.7553	1435.11	1409.78	1478.99	1425.07	1389.9	1386.77	1466.18	1419.9	1375.28
sp|P37292|GLYM_YEAST	SHM1	Serine hydroxymethyltransferase, mitochondrial OS=Saccharomyces cerevisiae (strain ATCC 204508 / S288c) OX=559292 GN=SHM1 PE=1 SV=2	635	86	11.0547	11.5715	11.0978	10.0838	10.4476	10.7147	11.4053	11.9974	11.6274	7473.76	7823.17	7502.89	6817.35	7063.34	7243.9	7710.79	8111.09	7860.96
sp|P37291|GLYC_YEAST	SHM2	Serine hydroxymethyltransferase, cytosolic OS=Saccharomyces cerevisiae (strain ATCC 204508 / S288c) OX=559292 GN=SHM2 PE=1 SV=2	635	80	9.79461	9.44913	9.27139	14.3384	14.586	14.1839	8.97291	9.35767	10.046	7197.85	6943.97	6813.35	10537	10718.9	10423.4	6594	6876.75	7382.58
sp|P33202|UFD4_YEAST	UFD4	Ubiquitin fusion degradation protein 4 OS=Saccharomyces cerevisiae (strain ATCC 204508 / S288c) OX=559292 GN=UFD4 PE=1 SV=1	636	37	10.0461	9.89059	10.6759	13.5646	12.862	12.8099	10.1084	9.88594	10.1566	1579.06	1554.62	1678.06	2132.12	2021.67	2013.48	1588.86	1553.89	1596.43
sp|Q03780|YD239_YEAST	YDR239C	Uncharacterized protein YDR239C OS=Saccharomyces cerevisiae (strain ATCC 204508 / S288c) OX=559292 GN=YDR239C PE=1 SV=1	637	25	11.2831	11.406	11.2432	10.7866	10.6354	10.6334	11.2444	11.3484	11.4194	1099.86	1111.84	1095.96	1051.46	1036.72	1036.53	1096.08	1106.22	1113.15
sp|P53226|BUD9_YEAST	BUD9	Bud site selection protein 9 OS=Saccharomyces cerevisiae (strain ATCC 204508 / S288c) OX=559292 GN=BUD9 PE=1 SV=1	638	10	10.6069	11.3969	11.3782	11.4162	11.0006	11.6924	11.0361	10.7814	10.6914	370.841	398.459	397.807	399.134	384.604	408.791	385.848	376.941	373.795
sp|P17255|VATA_YEAST	VMA1	V-type proton ATPase catalytic subunit A OS=Saccharomyces cerevisiae (strain ATCC 204508 / S288c) OX=559292 GN=VMA1 PE=1 SV=3	639	213	11.6481	11.6454	11.4647	9.97208	10.6282	10.4884	11.3449	11.2684	11.5398	23272.8	23267.5	22906.4	19924.1	21235	20955.8	22667	22514.2	23056.4
sp|P20448|DBP4_YEAST	HCA4	ATP-dependent RNA helicase HCA4 OS=Saccharomyces cerevisiae (strain ATCC 204508 / S288c) OX=559292 GN=HCA4 PE=1 SV=2	640	58	10.8176	10.7101	11.0623	11.7278	11.5527	11.4845	11.0343	10.7378	10.8729	3397.71	3363.95	3474.57	3683.6	3628.61	3607.16	3465.76	3372.63	3415.09
sp|P53848|FOL1_YEAST	FOL1	Folic acid synthesis protein FOL1 OS=Saccharomyces cerevisiae (strain ATCC 204508 / S288c) OX=559292 GN=FOL1 PE=1 SV=2	641	40	10.8293	11.3114	11.6679	11.2072	10.695	10.7729	11.4353	11.1681	10.913	2520.8	2633.02	2716	2608.76	2489.55	2507.67	2661.87	2599.68	2540.28
sp|Q08226|CRT10_YEAST	CRT10	Protein CRT10 OS=Saccharomyces cerevisiae (strain ATCC 204508 / S288c) OX=559292 GN=CRT10 PE=1 SV=1	642	9	10.4204	10.532	11.0981	12.3171	11.6941	11.3915	10.7925	11.5058	10.2486	296.995	300.177	316.31	351.055	333.298	324.673	307.601	327.933	292.099
sp|Q06409|DCK1_YEAST	DCK1	DOCK-like protein 1 OS=Saccharomyces cerevisiae (strain ATCC 204508 / S288c) OX=559292 GN=DCK1 PE=1 SV=1	643	36	11.0663	10.5526	11.2864	11.5797	11.2217	11.1355	10.7932	11.4275	10.9371	1090.7	1040.07	1112.39	1141.3	1106.01	1097.52	1063.79	1126.3	1077.96
sp|P53290|GTR2_YEAST	GTR2	GTP-binding protein GTR2 OS=Saccharomyces cerevisiae (strain ATCC 204508 / S288c) OX=559292 GN=GTR2 PE=1 SV=1	644	10	10.5833	10.47	11.3358	11.4217	12.0294	11.5563	11.228	10.722	10.6536	385.486	381.358	412.894	416.024	438.158	420.925	408.97	390.539	388.045
sp|P53853|VPS75_YEAST	VPS75	Vacuolar protein sorting-associated protein 75 OS=Saccharomyces cerevisiae (strain ATCC 204508 / S288c) OX=559292 GN=VPS75 PE=1 SV=1	645	6	10.2827	10.9887	10.702	11.2376	12.2137	11.669	11.9927	10.3222	10.5913	646.528	690.923	672.896	706.574	767.944	733.697	754.047	649.011	665.937
sp|P28321|MGLL_YEAST	YJU3	Monoglyceride lipase OS=Saccharomyces cerevisiae (strain ATCC 204508 / S288c) OX=559292 GN=YJU3 PE=1 SV=2	646	28	10.8788	11.2906	11.4855	10.645	11.4216	10.6292	11.1938	10.847	11.6084	1463.18	1518.58	1544.79	1431.74	1536.2	1429.61	1505.56	1458.91	1561.32
sp|P53251|SLX9_YEAST	SLX9	Ribosome biogenesis protein SLX9 OS=Saccharomyces cerevisiae (strain ATCC 204508 / S288c) OX=559292 GN=SLX9 PE=1 SV=1	647	26	10.6163	10.9221	10.9356	12.2698	11.999	11.4295	10.7234	10.5163	10.5881	1346.87	1385.68	1387.39	1556.66	1522.3	1450.06	1360.47	1334.19	1343.3
sp|P87262|RL34A_YEAST	RPL34A	60S ribosomal protein L34-A OS=Saccharomyces cerevisiae (strain ATCC 204508 / S288c) OX=559292 GN=RPL34A PE=1 SV=1	648	60	11.5039	11.923	11.8358	10.0157	9.67557	9.82283	12.229	11.8005	11.1938	9674.63	10027.1	9953.75	8423.13	8137.05	8260.89	10284.4	9924.06	9413.84
sp|Q99190|TECR_YEAST	TSC13	Very-long-chain enoyl-CoA reductase OS=Saccharomyces cerevisiae (strain ATCC 204508 / S288c) OX=559292 GN=TSC13 PE=1 SV=1	649	20	10.5925	11.0865	10.8269	11.2486	12.0042	11.3566	11.0048	10.8848	10.9949	1802.44	1886.49	1842.32	1914.07	2042.65	1932.46	1872.59	1852.17	1870.91
sp|Q06103|RPN7_YEAST	RPN7	26S proteasome regulatory subunit RPN7 OS=Saccharomyces cerevisiae (strain ATCC 204508 / S288c) OX=559292 GN=RPN7 PE=1 SV=3	650	50	11.1875	11.505	10.6125	10.9518	11.1603	11.1083	11.0575	11.2946	11.1225	2684.68	2760.88	2546.7	2628.12	2678.17	2665.68	2653.5	2710.38	2669.1
sp|Q03441|RMD1_YEAST	RMD1	Sporulation protein RMD1 OS=Saccharomyces cerevisiae (strain ATCC 204508 / S288c) OX=559292 GN=RMD1 PE=1 SV=1	651	10	10.7737	10.6485	11.0715	11.9273	11.501	12.0868	10.4488	10.651	10.8915	557.547	551.07	572.959	617.248	595.185	625.505	540.733	551.198	563.645
sp|P43535|GCN20_YEAST	GCN20	Protein GCN20 OS=Saccharomyces cerevisiae (strain ATCC 204508 / S288c) OX=559292 GN=GCN20 PE=1 SV=1	652	71	10.8046	11.2228	11.165	11.7535	11.4977	11.2578	10.995	10.9061	10.3976	5190.5	5391.39	5363.62	5646.33	5523.48	5408.23	5281.97	5239.24	4994.97
sp|Q06681|YSP2_YEAST	YSP2	Membrane-anchored lipid-binding protein YSP2 OS=Saccharomyces cerevisiae (strain ATCC 204508 / S288c) OX=559292 GN=YSP2 PE=1 SV=1	653	32	10.731	10.9541	11.379	11.3064	10.9891	11.198	10.8925	11.166	11.3839	1103.88	1126.83	1170.54	1163.07	1130.43	1151.92	1120.5	1148.63	1171.05
sp|P38800|LAM4_YEAST	LAM4	Membrane-anchored lipid-binding protein LAM4 OS=Saccharomyces cerevisiae (strain ATCC 204508 / S288c) OX=559292 GN=LAM4 PE=1 SV=1	653	3	11.194	11.0079	11.213	11.9127	12.0586	12.3962	8.33087	10.5946	11.292	252.706	248.504	253.134	268.931	272.224	279.846	188.07	239.175	254.918
sp|P38333|ENP1_YEAST	ENP1	Essential nuclear protein 1 OS=Saccharomyces cerevisiae (strain ATCC 204508 / S288c) OX=559292 GN=ENP1 PE=1 SV=1	654	54	10.8882	11.5436	11.2515	10.638	10.6421	10.879	11.4799	11.5504	11.1273	4610.92	4888.45	4764.76	4504.96	4506.7	4607.04	4861.51	4891.36	4712.15
sp|P32775|GLGB_YEAST	GLC3	1,4-alpha-glucan-branching enzyme OS=Saccharomyces cerevisiae (strain ATCC 204508 / S288c) OX=559292 GN=GLC3 PE=1 SV=2	655	36	17.2278	8.61516	9.2996	10.2793	11.2651	11.7052	7.9365	9.34806	14.3233	3235.99	1618.23	1746.79	1930.81	2115.99	2198.65	1490.76	1755.9	2690.42
sp|Q12440|APC2_YEAST	APC2	Anaphase-promoting complex subunit 2 OS=Saccharomyces cerevisiae (strain ATCC 204508 / S288c) OX=559292 GN=APC2 PE=1 SV=1	656	2	11.7309	11.0554	11.4452	12.306	11.8552	10.8283	10.9128	10.097	9.76939	90.1073	84.9187	87.9128	94.5252	91.0627	83.1745	83.8235	77.557	75.0409
sp|P40541|SCC3_YEAST	IRR1	Cohesin subunit SCC3 OS=Saccharomyces cerevisiae (strain ATCC 204508 / S288c) OX=559292 GN=IRR1 PE=1 SV=1	657	30	10.7154	10.4583	10.3563	12.501	11.6634	11.4017	10.6189	11.5503	10.7347	1504.94	1468.83	1454.5	1755.72	1638.08	1601.32	1491.38	1622.2	1507.65
sp|P53938|EOS1_YEAST	EOS1	N-glycosylation protein EOS1 OS=Saccharomyces cerevisiae (strain ATCC 204508 / S288c) OX=559292 GN=EOS1 PE=1 SV=1	658	7	11.516	11.432	11.5901	10.3375	10.4757	10.1784	11.7504	11.3273	11.3926	314.246	311.955	316.269	282.086	285.858	277.747	320.642	309.097	310.88
sp|Q01855|RS15_YEAST	RPS15	40S ribosomal protein S15 OS=Saccharomyces cerevisiae (strain ATCC 204508 / S288c) OX=559292 GN=RPS15 PE=1 SV=1	659	62	11.0027	11.2954	11.8514	10.2268	10.0038	10.0703	12.1677	11.9428	11.439	6179.35	6343.75	6656	5743.56	5618.33	5655.69	6833.63	6707.31	6424.38
sp|P21951|DPOE_YEAST	POL2	DNA polymerase epsilon catalytic subunit A OS=Saccharomyces cerevisiae (strain ATCC 204508 / S288c) OX=559292 GN=POL2 PE=1 SV=1	660	69	9.93145	9.93073	10.6073	13.385	12.8731	12.6791	10.1858	10.2845	10.1229	2536.14	2535.96	2708.73	3418.06	3287.34	3237.79	2601.09	2626.31	2585.04
sp|P12683|HMDH1_YEAST	HMG1	3-hydroxy-3-methylglutaryl-coenzyme A reductase 1 OS=Saccharomyces cerevisiae (strain ATCC 204508 / S288c) OX=559292 GN=HMG1 PE=1 SV=1	661	51	11.1947	11.5446	11.4801	10.6242	10.8741	10.9297	11.1642	11.1352	11.0533	3837.94	3957.88	3935.78	3642.36	3728.02	3747.08	3827.47	3817.52	3789.47
sp|P12684|HMDH2_YEAST	HMG2	3-hydroxy-3-methylglutaryl-coenzyme A reductase 2 OS=Saccharomyces cerevisiae (strain ATCC 204508 / S288c) OX=559292 GN=HMG2 PE=1 SV=1	661	45	11.3807	11.3535	11.4918	10.3991	10.5319	10.7306	11.3926	11.5715	11.1484	2624.51	2618.24	2650.13	2398.16	2428.77	2474.59	2627.27	2668.51	2570.96
sp|P39976|DLD3_YEAST	DLD3	D-2-hydroxyglutarate--pyruvate transhydrogenase DLD3 OS=Saccharomyces cerevisiae (strain ATCC 204508 / S288c) OX=559292 GN=DLD3 PE=1 SV=1	662	68	11.1211	11.5249	11.2331	10.4024	10.6255	10.6075	11.6249	11.2192	11.6414	3821.08	3959.85	3859.57	3574.15	3650.81	3644.63	3994.2	3854.79	3999.86
sp|P46681|DLD2_YEAST	DLD2	D-2-hydroxyglutarate--pyruvate transhydrogenase DLD2 OS=Saccharomyces cerevisiae (strain ATCC 204508 / S288c) OX=559292 GN=DLD2 PE=1 SV=1	662	38	10.9253	11.0161	11.3395	10.9867	11.1801	10.9905	11.3152	11.0176	11.229	1432.51	1444.43	1486.83	1440.57	1465.93	1441.07	1483.65	1444.62	1472.34
sp|P43621|COPD_YEAST	RET2	Coatomer subunit delta OS=Saccharomyces cerevisiae (strain ATCC 204508 / S288c) OX=559292 GN=RET2 PE=1 SV=3	663	27	10.9612	10.7102	10.9108	11.4562	11.7286	11.5029	10.7854	10.991	10.9536	3851.56	3763.36	3833.84	4025.47	4121.19	4041.87	3789.75	3862.02	3848.88
sp|P21304|PWP1_YEAST	PWP1	Periodic tryptophan protein 1 OS=Saccharomyces cerevisiae (strain ATCC 204508 / S288c) OX=559292 GN=PWP1 PE=1 SV=1	664	65	10.949	11.5297	11.2006	10.9845	10.9422	11.1704	11.2131	10.8524	11.1581	4822.21	5077.98	4933.04	4837.86	4819.23	4919.71	4938.51	4779.66	4914.31
sp|P13259|PCY1_YEAST	PCT1	Choline-phosphate cytidylyltransferase OS=Saccharomyces cerevisiae (strain ATCC 204508 / S288c) OX=559292 GN=PCT1 PE=1 SV=2	665	40	10.88	11.0719	11.5397	10.9375	10.8801	10.825	11.5221	11.2472	11.0965	2968.93	3021.3	3148.95	2984.64	2968.95	2953.93	3144.16	3069.13	3028.02
sp|P47090|YJY5_YEAST	YJR015W	Uncharacterized endoplasmic reticulum membrane protein YJR015W OS=Saccharomyces cerevisiae (strain ATCC 204508 / S288c) OX=559292 GN=YJR015W PE=1 SV=1	666	10	9.50033	10.359	10.0623	13.9199	12.5782	12.2968	10.4896	10.9512	9.84268	294.215	320.807	311.618	431.085	389.533	380.818	324.853	339.148	304.817
sp|Q07979|RSC58_YEAST	RSC58	Chromatin structure-remodeling complex protein RSC58 OS=Saccharomyces cerevisiae (strain ATCC 204508 / S288c) OX=559292 GN=RSC58 PE=1 SV=1	667	35	10.9287	10.9518	10.8385	11.2914	11.2801	11.3611	10.9491	11.3589	11.0404	2959.62	2965.89	2935.2	3057.85	3054.79	3076.71	2965.14	3076.12	2989.86
sp|P33332|SEC3_YEAST	SEC3	Exocyst complex component SEC3 OS=Saccharomyces cerevisiae (strain ATCC 204508 / S288c) OX=559292 GN=SEC3 PE=1 SV=1	668	39	10.5718	10.3483	11.3706	12.0482	11.8506	11.6854	10.8896	10.4988	10.7368	1329.78	1301.67	1430.27	1515.5	1490.64	1469.86	1369.76	1320.61	1350.54
sp|P48439|OST3_YEAST	OST3	Dolichyl-diphosphooligosaccharide--protein glycosyltransferase subunit 3 OS=Saccharomyces cerevisiae (strain ATCC 204508 / S288c) OX=559292 GN=OST3 PE=1 SV=1	669	16	11.1276	10.7714	11.9485	11.0856	10.5757	10.5264	11.1204	11.4616	11.3827	1408.83	1363.74	1512.76	1403.52	1338.95	1332.71	1407.92	1451.12	1441.13
sp|Q05029|BCH1_YEAST	BCH1	Protein BCH1 OS=Saccharomyces cerevisiae (strain ATCC 204508 / S288c) OX=559292 GN=BCH1 PE=1 SV=1	670	43	10.8694	10.8406	10.907	11.673	11.4977	11.4297	10.6313	11.2625	10.8888	2182.15	2176.36	2189.7	2343.47	2308.28	2294.63	2134.34	2261.07	2186.03
sp|P06704|CDC31_YEAST	CDC31	Cell division control protein 31 OS=Saccharomyces cerevisiae (strain ATCC 204508 / S288c) OX=559292 GN=CDC31 PE=1 SV=2	671	8	9.8798	10.5731	10.6303	12.127	12.4369	10.9433	10.4058	11.5247	11.479	240.564	257.445	258.838	295.281	302.827	266.46	253.372	280.616	279.503
sp|P25298|RNA14_YEAST	RNA14	mRNA 3'-end-processing protein RNA14 OS=Saccharomyces cerevisiae (strain ATCC 204508 / S288c) OX=559292 GN=RNA14 PE=1 SV=2	672	33	10.9623	10.9756	11.7646	10.8442	10.7972	10.5025	11.1596	11.4563	11.5376	1851.76	1854.01	1987.28	1831.81	1823.88	1774.08	1885.08	1935.2	1948.95
sp|P32471|EF1B_YEAST	EFB1	Elongation factor 1-beta OS=Saccharomyces cerevisiae (strain ATCC 204508 / S288c) OX=559292 GN=EFB1 PE=1 SV=4	673	105	10.7276	12.3514	10.9738	9.94068	10.4229	10.5381	11.4871	11.7505	11.8079	6157.6	7089.64	6298.92	5705.89	5982.7	6048.79	6593.51	6744.73	6777.64
sp|P53141|MLC1_YEAST	MLC1	Myosin light chain 1 OS=Saccharomyces cerevisiae (strain ATCC 204508 / S288c) OX=559292 GN=MLC1 PE=1 SV=1	674	34	11.2145	13.0334	8.63123	10.7565	12.6162	11.5038	10.7457	8.40977	13.0889	2396.3	2784.94	1844.3	2298.43	2695.81	2458.1	2296.11	1796.98	2796.82
sp|Q06706|ELP1_YEAST	IKI3	Elongator complex protein 1 OS=Saccharomyces cerevisiae (strain ATCC 204508 / S288c) OX=559292 GN=IKI3 PE=1 SV=1	675	83	10.8986	10.8796	11.031	11.6109	11.3607	11.3862	10.9607	10.9252	10.9472	5231.49	5222.34	5295.04	5573.37	5453.28	5465.54	5261.28	5244.24	5254.79
sp|P18410|SPO7_YEAST	SPO7	Sporulation-specific protein SPO7 OS=Saccharomyces cerevisiae (strain ATCC 204508 / S288c) OX=559292 GN=SPO7 PE=1 SV=1	676	5	10.6365	11.0784	12.2963	12.3998	10.376	11.436	9.93901	10.9565	10.8816	511.816	533.08	591.686	596.666	499.283	550.289	478.256	527.214	523.613
sp|P24521|ERG8_YEAST	ERG8	Phosphomevalonate kinase OS=Saccharomyces cerevisiae (strain ATCC 204508 / S288c) OX=559292 GN=ERG8 PE=1 SV=2	677	30	10.7949	11.5891	11.4425	10.6688	10.918	11.2964	11.7268	11.0017	10.5618	2053.84	2204.95	2177.06	2029.85	2077.27	2149.25	2231.14	2093.19	2009.5
sp|P16550|APA1_YEAST	APA1	Protein APA1 OS=Saccharomyces cerevisiae (strain ATCC 204508 / S288c) OX=559292 GN=APA1 PE=1 SV=4	679	69	11.2631	11.8845	10.9166	10.3285	10.6925	10.5991	11.5465	11.617	11.1522	6664.09	7031.71	6459.06	6111.09	6326.43	6271.19	6831.72	6873.46	6598.47
sp|P38089|PP2C4_YEAST	PTC4	Protein phosphatase 2C homolog 4 OS=Saccharomyces cerevisiae (strain ATCC 204508 / S288c) OX=559292 GN=PTC4 PE=1 SV=1	680	17	10.9185	10.8101	11.7018	11.5228	11.0167	10.9938	11.4638	10.5356	11.037	1003.85	993.884	1075.87	1059.41	1012.87	1010.77	1053.99	968.642	1014.75
sp|P38109|YBY9_YEAST	YBR139W	Putative serine carboxypeptidase YBR139W OS=Saccharomyces cerevisiae (strain ATCC 204508 / S288c) OX=559292 GN=YBR139W PE=1 SV=1	681	10	11.2404	11.1278	10.8255	11.2281	11.9592	11.5158	11.0827	10.1992	10.8214	742.524	735.088	715.115	741.71	790.006	760.717	732.112	673.746	714.849
sp|P53909|ADE_YEAST	AAH1	Adenine deaminase OS=Saccharomyces cerevisiae (strain ATCC 204508 / S288c) OX=559292 GN=AAH1 PE=1 SV=1	682	39	11.9561	12.1319	11.3699	9.18925	9.65781	9.77197	11.7316	12.1422	12.0493	1599.82	1623.35	1521.39	1229.6	1292.3	1307.57	1569.79	1624.73	1612.3
sp|P16622|HEMH_YEAST	HEM15	Ferrochelatase, mitochondrial OS=Saccharomyces cerevisiae (strain ATCC 204508 / S288c) OX=559292 GN=HEM15 PE=1 SV=1	683	33	10.4285	9.80297	10.0405	13.1414	13.4758	13.3237	9.65906	9.72141	10.4066	2834.46	2664.44	2729.01	3571.82	3662.71	3621.37	2625.32	2642.27	2828.51
sp|P18963|IRA1_YEAST	IRA1	Inhibitory regulator protein IRA1 OS=Saccharomyces cerevisiae (strain ATCC 204508 / S288c) OX=559292 GN=IRA1 PE=1 SV=2	684	48	10.2784	10.353	11.0034	12.1142	11.7437	11.4686	10.8949	11.3632	10.7807	1517.96	1528.97	1625.02	1789.08	1734.36	1693.73	1609	1678.17	1592.14
sp|Q04792|DCE_YEAST	GAD1	Glutamate decarboxylase OS=Saccharomyces cerevisiae (strain ATCC 204508 / S288c) OX=559292 GN=GAD1 PE=1 SV=1	685	23	16.0353	9.24935	9.86726	10.1396	10.9674	11.4384	8.97214	10.0986	13.2319	1633.22	942.062	1005	1032.74	1117.05	1165.03	913.828	1028.56	1347.69
sp|P12383|PDR1_YEAST	PDR1	Transcription factor PDR1 OS=Saccharomyces cerevisiae (strain ATCC 204508 / S288c) OX=559292 GN=PDR1 PE=1 SV=2	686	20	10.8951	11.2986	11.4756	10.7494	10.2303	10.5487	11.7489	11.8355	11.2178	517.213	536.368	544.771	510.297	485.655	500.768	557.745	561.856	532.533
sp|P38970|HAL5_YEAST	HAL5	Serine/threonine-protein kinase HAL5 OS=Saccharomyces cerevisiae (strain ATCC 204508 / S288c) OX=559292 GN=HAL5 PE=1 SV=2	687	18	11.051	11.8657	11.67	11.0635	10.9839	10.6628	11.2374	10.9123	10.5535	1209.03	1298.16	1276.75	1210.4	1201.69	1166.56	1229.42	1193.86	1154.6
sp|P23644|TOM40_YEAST	TOM40	Mitochondrial import receptor subunit TOM40 OS=Saccharomyces cerevisiae (strain ATCC 204508 / S288c) OX=559292 GN=TOM40 PE=1 SV=1	688	19	11.5953	10.8048	10.4732	10.7144	11.0207	10.764	11.1805	11.6646	11.7825	1514.23	1411	1367.7	1399.19	1439.19	1405.67	1460.06	1523.28	1538.68
sp|P40528|SYG1_YEAST	SYG1	Protein SYG1 OS=Saccharomyces cerevisiae (strain ATCC 204508 / S288c) OX=559292 GN=SYG1 PE=1 SV=1	689	14	10.6638	11.2342	12.1083	10.7036	10.6427	11.115	11.3061	11.12	11.1062	459.896	484.492	522.191	461.61	458.986	479.355	487.596	479.569	478.976
sp|Q07655|WHI4_YEAST	WHI4	Protein WHI4 OS=Saccharomyces cerevisiae (strain ATCC 204508 / S288c) OX=559292 GN=WHI4 PE=1 SV=1	690	18	11.2564	11.9328	12.2479	9.3897	9.71977	10.2851	12.3482	11.4998	11.3203	795.826	843.646	865.927	663.85	687.185	727.151	873.016	813.034	800.342
sp|Q04225|RRB1_YEAST	RRB1	Ribosome assembly protein RRB1 OS=Saccharomyces cerevisiae (strain ATCC 204508 / S288c) OX=559292 GN=RRB1 PE=1 SV=1	691	32	11.2141	11.4895	11.2708	10.5238	10.6885	11.1363	11.3075	11.2962	11.0733	1858.88	1904.54	1868.28	1744.46	1771.75	1845.99	1874.37	1872.48	1835.54
sp|Q03195|RLI1_YEAST	RLI1	Translation initiation factor RLI1 OS=Saccharomyces cerevisiae (strain ATCC 204508 / S288c) OX=559292 GN=RLI1 PE=1 SV=1	692	86	11.2476	11.3258	11.3405	10.7234	10.6249	10.691	11.435	11.4517	11.16	9541.89	9608.21	9620.69	9097.2	9013.6	9069.7	9700.88	9715.03	9467.51
sp|P38169|KMO_YEAST	BNA4	Kynurenine 3-monooxygenase OS=Saccharomyces cerevisiae (strain ATCC 204508 / S288c) OX=559292 GN=BNA4 PE=1 SV=1	693	20	11.3755	11.0467	11.241	11.4283	10.6406	11.1053	10.8976	10.9379	11.3271	1016.79	987.403	1004.77	1021.52	951.105	992.64	974.08	977.68	1012.46
sp|Q8J0M4|YCB2_YEAST	YCL012C	UPF0357 protein YCL012C OS=Saccharomyces cerevisiae (strain ATCC 204508 / S288c) OX=559292 GN=YCL012C PE=1 SV=2	694	9	10.3589	11.6349	11.0889	11.574	11.35	11.0452	11.1977	10.6104	11.1399	439.034	493.112	469.972	490.532	481.035	468.12	474.583	449.692	472.132
sp|Q06321|ATG26_YEAST	ATG26	Sterol 3-beta-glucosyltransferase OS=Saccharomyces cerevisiae (strain ATCC 204508 / S288c) OX=559292 GN=ATG26 PE=1 SV=1	695	17	10.9082	10.7301	11.1918	11.3022	11.1791	11.2646	10.8214	11.1415	11.461	620.8	610.663	636.936	643.222	636.213	641.08	615.86	634.075	652.26
sp|Q03219|YM44_YEAST	YMR178W	Uncharacterized protein YMR178W OS=Saccharomyces cerevisiae (strain ATCC 204508 / S288c) OX=559292 GN=YMR178W PE=1 SV=1	696	23	10.9182	10.3949	10.9336	11.9845	12.09	11.999	10.3264	10.7319	10.6215	1749.6	1665.74	1752.07	1920.46	1937.38	1922.8	1654.76	1719.74	1702.06
sp|P0CX51|RS16A_YEAST	RPS16A	40S ribosomal protein S16-A OS=Saccharomyces cerevisiae (strain ATCC 204508 / S288c) OX=559292 GN=RPS16A PE=1 SV=1	697	69	11.6378	11.9734	11.6688	9.70527	9.6349	9.83967	12.2668	11.922	11.3513	12797.7	13166.6	12831.7	10672.5	10595.1	10820.3	13489.3	13110.1	12482.6
sp|Q08960|TYW1_YEAST	TYW1	S-adenosyl-L-methionine-dependent tRNA 4-demethylwyosine synthase OS=Saccharomyces cerevisiae (strain ATCC 204508 / S288c) OX=559292 GN=TYW1 PE=1 SV=1	698	37	10.7227	10.8403	11.4561	11.6133	11.2082	11.2574	10.8072	11.1794	10.9153	3442.42	3480.16	3677.88	3728.34	3598.29	3614.09	3469.56	3589.04	3504.23
sp|P40087|DDI1_YEAST	DDI1	DNA damage-inducible protein 1 OS=Saccharomyces cerevisiae (strain ATCC 204508 / S288c) OX=559292 GN=DDI1 PE=1 SV=1	699	23	10.1795	10.033	10.5344	12.712	12.5841	12.4518	10.2443	10.368	10.8929	1142.02	1125.58	1181.84	1426.14	1411.79	1396.94	1149.3	1163.17	1222.06
sp|P32356|TREA_YEAST	NTH1	Neutral trehalase OS=Saccharomyces cerevisiae (strain ATCC 204508 / S288c) OX=559292 GN=NTH1 PE=1 SV=3	700	47	11.2228	9.06916	9.86069	13.2301	13.5494	13.3939	9.30063	9.72749	10.6458	3265.29	2638.68	2868.98	3849.32	3942.22	3896.96	2706.03	2830.23	3097.42
sp|P35172|TREB_YEAST	NTH2	Probable trehalase OS=Saccharomyces cerevisiae (strain ATCC 204508 / S288c) OX=559292 GN=NTH2 PE=1 SV=1	700	6	10.622	10.9344	12.9228	11.5462	9.53304	10.3457	10.1721	12.9235	11.0003	531.632	547.269	646.79	577.89	477.13	517.803	509.114	646.822	550.566
sp|P23643|VPS3_YEAST	VPS3	Vacuolar protein sorting-associated protein 3 OS=Saccharomyces cerevisiae (strain ATCC 204508 / S288c) OX=559292 GN=VPS3 PE=1 SV=1	701	9	11.071	11.4952	12.2331	10.5688	9.87214	10.3995	11.252	11.6817	11.4266	338.76	351.739	374.321	323.393	302.077	318.214	344.3	357.447	349.643
sp|P46151|MTHR1_YEAST	MET12	Methylenetetrahydrofolate reductase 1 OS=Saccharomyces cerevisiae (strain ATCC 204508 / S288c) OX=559292 GN=MET12 PE=1 SV=2	702	29	10.9451	10.9264	11.3693	11.2322	11.4316	11.2823	11.0509	10.9613	10.8011	1280.5	1278.32	1330.13	1314.1	1337.42	1319.95	1292.88	1282.39	1263.66
sp|Q04408|YD514_YEAST	YDR514C	Uncharacterized protein YDR514C OS=Saccharomyces cerevisiae (strain ATCC 204508 / S288c) OX=559292 GN=YDR514C PE=1 SV=1	703	16	10.464	10.6671	10.9265	12.3816	11.9712	11.4796	11.0523	10.9117	10.146	811.56	827.313	847.434	960.291	928.456	890.328	857.192	846.289	786.899
sp|Q99189|MTR10_YEAST	MTR10	mRNA transport regulator MTR10 OS=Saccharomyces cerevisiae (strain ATCC 204508 / S288c) OX=559292 GN=MTR10 PE=1 SV=1	704	29	11.3238	10.4495	11.1387	11.8159	11.046	11.5289	10.7238	11.1451	10.8283	1269.33	1171.33	1248.58	1324.49	1238.18	1292.32	1202.07	1249.3	1213.78
sp|P09734|TBA3_YEAST	TUB3	Tubulin alpha-3 chain OS=Saccharomyces cerevisiae (strain ATCC 204508 / S288c) OX=559292 GN=TUB3 PE=1 SV=1	705	30	11.3087	11.8416	11.3937	10.2887	10.3743	10.0991	11.5057	11.5649	11.6233	2833.31	2966.82	2854.61	2577.77	2599.2	2530.25	2882.66	2897.5	2912.13
sp|P09733|TBA1_YEAST	TUB1	Tubulin alpha-1 chain OS=Saccharomyces cerevisiae (strain ATCC 204508 / S288c) OX=559292 GN=TUB1 PE=1 SV=2	705	23	11.6933	12.8517	9.42098	9.87935	11.1837	10.5213	10.8316	11.6898	11.9283	1806.91	1985.91	1455.78	1526.61	1728.16	1625.81	1673.75	1806.37	1843.23
sp|P22219|VPS15_YEAST	VPS15	Serine/threonine-protein kinase VPS15 OS=Saccharomyces cerevisiae (strain ATCC 204508 / S288c) OX=559292 GN=VPS15 PE=1 SV=4	706	6	11.1094	11.5567	11.4838	10.7504	10.5509	10.26	10.6223	12.089	11.5775	215.669	224.352	222.939	208.701	204.827	199.18	206.214	234.687	224.757
sp|P46683|YAR1_YEAST	YAR1	Ankyrin repeat-containing protein YAR1 OS=Saccharomyces cerevisiae (strain ATCC 204508 / S288c) OX=559292 GN=YAR1 PE=1 SV=1	707	20	10.4419	12.5599	9.92133	10.9532	10.0203	11.4705	11.6804	10.85	12.1023	1516.34	1823.91	1440.74	1590.58	1455.12	1665.71	1696.18	1575.6	1757.46
sp|P31412|VATC_YEAST	VMA5	V-type proton ATPase subunit C OS=Saccharomyces cerevisiae (strain ATCC 204508 / S288c) OX=559292 GN=VMA5 PE=1 SV=4	708	45	11.3769	11.6674	11.6629	9.95786	10.3313	10.2753	11.7382	11.4436	11.5465	5602.25	5745.29	5743.07	4903.48	5087.4	5059.81	5780.18	5635.11	5685.76
sp|P32191|GPDM_YEAST	GUT2	Glycerol-3-phosphate dehydrogenase, mitochondrial OS=Saccharomyces cerevisiae (strain ATCC 204508 / S288c) OX=559292 GN=GUT2 PE=1 SV=2	709	61	11.6514	10.1572	10.7668	11.0177	11.8336	11.5998	10.0379	10.9146	12.0209	2948.64	2570.49	2724.76	2788.26	2994.73	2935.58	2540.29	2762.18	3042.15
sp|P40363|SFGH_YEAST	YJL068C	S-formylglutathione hydrolase OS=Saccharomyces cerevisiae (strain ATCC 204508 / S288c) OX=559292 GN=YJL068C PE=1 SV=1	710	17	10.1747	16.7795	9.98695	10.1788	10.5814	10.543	8.70424	12.8595	10.1918	1076.27	1774.9	1056.4	1076.7	1119.28	1115.22	920.717	1360.25	1078.07
sp|Q12198|METW_YEAST	YLL058W	Putative cystathionine gamma-synthase YLL058W OS=Saccharomyces cerevisiae (strain ATCC 204508 / S288c) OX=559292 GN=YLL058W PE=1 SV=1	711	10	9.30344	10.6664	10.4478	13.7577	13.651	13.0446	10.1807	9.98261	8.96571	599.958	687.853	673.757	887.201	880.321	841.219	656.533	643.756	578.178
sp|D6W196|CMC1_YEAST	SAL1	Truncated non-functional calcium-binding mitochondrial carrier SAL1-1 OS=Saccharomyces cerevisiae (strain ATCC 204508 / S288c) OX=559292 GN=SAL1 PE=1 SV=2	712	8	11.4938	10.8911	10.592	11.7812	10.868	10.6268	10.6766	11.7224	11.3482	155.548	147.392	143.344	159.438	147.079	143.816	144.489	158.642	153.579
sp|P53868|ALG9_YEAST	ALG9	Alpha-1,2-mannosyltransferase ALG9 OS=Saccharomyces cerevisiae (strain ATCC 204508 / S288c) OX=559292 GN=ALG9 PE=1 SV=1	713	26	11.2167	11.1514	11.8916	11.1531	10.7506	10.6997	11.032	11.2659	10.8388	1799.85	1789.37	1908.14	1789.64	1725.06	1716.9	1770.21	1807.75	1739.21
sp|P36421|SYYC_YEAST	TYS1	Tyrosine--tRNA ligase, cytoplasmic OS=Saccharomyces cerevisiae (strain ATCC 204508 / S288c) OX=559292 GN=TYS1 PE=1 SV=3	714	97	11.3715	11.3018	11.3827	10.797	10.6365	10.7182	11.2182	11.3129	11.2612	10050.8	9989.23	10060.7	9542.98	9401.2	9473.33	9915.32	9998.97	9953.32
sp|P20424|SRP54_YEAST	SRP54	Signal recognition particle subunit SRP54 OS=Saccharomyces cerevisiae (strain ATCC 204508 / S288c) OX=559292 GN=SRP54 PE=1 SV=2	715	54	11.1495	11.6789	10.8834	11.0146	10.9195	10.7905	11.173	11.3553	11.0352	3548.03	3716.5	3463.36	3505.11	3474.83	3433.79	3555.49	3613.52	3511.65
sp|P28272|PYRD_YEAST	URA1	Dihydroorotate dehydrogenase (fumarate) OS=Saccharomyces cerevisiae (strain ATCC 204508 / S288c) OX=559292 GN=URA1 PE=1 SV=1	716	18	14.8401	11.533	11.9644	8.2231	8.05801	8.41038	11.1268	12.2665	13.5778	5240.82	4072.9	4225.24	2904.01	2845.7	2970.14	3929.44	4331.94	4795.04
sp|P05373|HEM2_YEAST	HEM2	Delta-aminolevulinic acid dehydratase OS=Saccharomyces cerevisiae (strain ATCC 204508 / S288c) OX=559292 GN=HEM2 PE=1 SV=2	717	43	10.6054	10.7301	10.676	11.3638	11.8431	11.6067	11.1267	10.8664	11.1818	3566.59	3608.56	3590.34	3821.65	3982.86	3903.33	3741.9	3654.39	3760.46
sp|Q01217|ARG56_YEAST	ARG5,6	Protein ARG5,6, mitochondrial OS=Saccharomyces cerevisiae (strain ATCC 204508 / S288c) OX=559292 GN=ARG5,6 PE=1 SV=1	718	76	11.3045	10.2452	10.9447	11.7458	11.5367	11.592	9.97775	11.0195	11.6338	5674.09	5142.39	5493.48	5895.57	5790.59	5818.39	5008.13	5531.02	5839.33
sp|P00931|TRP_YEAST	TRP5	Tryptophan synthase OS=Saccharomyces cerevisiae (strain ATCC 204508 / S288c) OX=559292 GN=TRP5 PE=1 SV=1	719	111	10.7094	10.3515	10.4966	11.8725	12.4926	12.2713	10.5972	10.2628	10.9461	12241.2	11832.1	11997.9	13570.6	14279.5	14026.5	12113	11730.7	12511.8
sp|P36100|T2EA_YEAST	TFA1	Transcription initiation factor IIE subunit alpha OS=Saccharomyces cerevisiae (strain ATCC 204508 / S288c) OX=559292 GN=TFA1 PE=1 SV=1	720	15	11.3031	11.7725	11.4506	10.2326	10.1254	10.3332	12.2659	11.2699	11.2468	774.269	806.419	784.37	700.937	693.597	707.827	840.216	771.994	770.411
sp|P38720|6PGD1_YEAST	GND1	6-phosphogluconate dehydrogenase, decarboxylating 1 OS=Saccharomyces cerevisiae (strain ATCC 204508 / S288c) OX=559292 GN=GND1 PE=1 SV=1	721	164	11.7016	11.3741	11.518	10.2361	9.89248	10.0437	11.3672	11.6997	12.1672	15619.9	15182.8	15374.8	13663.7	13205	13406.8	15173.5	15617.4	16241.4
sp|P53319|6PGD2_YEAST	GND2	6-phosphogluconate dehydrogenase, decarboxylating 2 OS=Saccharomyces cerevisiae (strain ATCC 204508 / S288c) OX=559292 GN=GND2 PE=1 SV=1	721	5	15.0775	9.08089	10.0249	11.3575	12.3795	11.6854	8.6911	9.47559	12.2276	148.385	89.3692	98.6593	111.774	121.832	115.002	85.5331	93.2536	120.338
sp|Q12406|ARP7_YEAST	ARP7	Actin-related protein 7 OS=Saccharomyces cerevisiae (strain ATCC 204508 / S288c) OX=559292 GN=ARP7 PE=1 SV=1	722	35	11.1896	11.7417	11.9497	10.6866	10.5251	9.98197	11.2129	11.1531	11.5595	2295.6	2408.87	2451.53	2192.4	2159.27	2047.85	2300.38	2288.11	2371.48
sp|P05317|RLA0_YEAST	RPP0	60S acidic ribosomal protein P0 OS=Saccharomyces cerevisiae (strain ATCC 204508 / S288c) OX=559292 GN=RPP0 PE=1 SV=2	723	182	11.4121	12.1749	11.9073	9.56246	9.50803	9.61842	12.0135	12.3435	11.4598	20027.9	21366.5	20896.8	16781.8	16686.2	16880	21083.3	21662.4	20111.5
sp|P07263|SYH_YEAST	HTS1	Histidine--tRNA ligase, mitochondrial OS=Saccharomyces cerevisiae (strain ATCC 204508 / S288c) OX=559292 GN=HTS1 PE=1 SV=2	724	76	10.9195	11.0203	11.3553	11.247	10.8351	10.9361	10.9872	11.5046	11.1948	7802.36	7874.38	8113.74	8036.33	7742.07	7814.24	7850.71	8220.44	7999.04
sp|Q07527|TRM3_YEAST	TRM3	tRNA (guanosine(18)-2'-O)-methyltransferase OS=Saccharomyces cerevisiae (strain ATCC 204508 / S288c) OX=559292 GN=TRM3 PE=1 SV=1	725	71	11.347	11.5235	11.5795	10.5228	10.2944	10.047	11.88	11.3886	11.4171	3788.71	3847.61	3866.33	3513.51	3437.25	3354.62	3966.65	3802.6	3812.1
sp|P32794|AFG2_YEAST	AFG2	ATPase family gene 2 protein OS=Saccharomyces cerevisiae (strain ATCC 204508 / S288c) OX=559292 GN=AFG2 PE=1 SV=1	726	45	10.5173	10.9513	10.931	12.3101	12.1502	11.7982	10.5156	10.6269	10.1993	2283.21	2377.44	2373.02	2672.4	2637.71	2561.28	2282.85	2307	2214.17
sp|Q03640|TCB3_YEAST	TCB3	Tricalbin-3 OS=Saccharomyces cerevisiae (strain ATCC 204508 / S288c) OX=559292 GN=TCB3 PE=1 SV=1	727	106	10.9732	10.8244	11.1894	11.4086	11.2928	11.2192	10.8133	10.9866	11.2925	7245.3	7147.09	7388.07	7532.78	7456.33	7407.74	7139.71	7254.18	7456.12
sp|Q08921|TCO89_YEAST	TCO89	Target of rapamycin complex 1 subunit TCO89 OS=Saccharomyces cerevisiae (strain ATCC 204508 / S288c) OX=559292 GN=TCO89 PE=1 SV=1	728	17	10.5622	10.8681	11.5045	11.9396	10.9715	11.4446	10.8852	10.8748	10.9497	788.685	811.528	859.049	891.541	819.248	854.576	812.807	812.028	817.627
sp|Q12125|GET4_YEAST	GET4	Golgi to ER traffic protein 4 OS=Saccharomyces cerevisiae (strain ATCC 204508 / S288c) OX=559292 GN=GET4 PE=1 SV=1	729	25	11.0044	10.8913	11.2636	11.829	11.8003	11.3226	10.5181	10.665	10.7056	1490.82	1475.5	1525.93	1602.54	1598.65	1533.93	1424.94	1444.85	1450.35
sp|P32875|LIPA_YEAST	LIP5	Lipoyl synthase, mitochondrial OS=Saccharomyces cerevisiae (strain ATCC 204508 / S288c) OX=559292 GN=LIP5 PE=1 SV=1	730	24	11.1511	11.7484	11.7222	10.359	10.624	10.8941	11.2274	11.1219	11.1519	1032.82	1088.14	1085.71	959.453	983.998	1009.01	1039.89	1030.11	1032.89
sp|P25343|RV161_YEAST	RVS161	Reduced viability upon starvation protein 161 OS=Saccharomyces cerevisiae (strain ATCC 204508 / S288c) OX=559292 GN=RVS161 PE=1 SV=1	731	33	10.9434	10.7461	10.7168	12.0086	11.8222	11.9036	10.4134	10.6195	10.8263	4610.98	4527.85	4515.49	5059.78	4981.24	5015.54	4387.67	4474.48	4561.63
sp|P40064|NU157_YEAST	NUP157	Nucleoporin NUP157 OS=Saccharomyces cerevisiae (strain ATCC 204508 / S288c) OX=559292 GN=NUP157 PE=1 SV=1	732	54	11.1942	11.2625	11.4817	10.7021	10.6192	10.6884	11.5014	11.4189	11.1317	2322.34	2336.5	2381.98	2220.24	2203.05	2217.4	2386.08	2368.95	2309.37
sp|Q03862|ARX1_YEAST	ARX1	Probable metalloprotease ARX1 OS=Saccharomyces cerevisiae (strain ATCC 204508 / S288c) OX=559292 GN=ARX1 PE=1 SV=1	733	61	11.3709	11.5551	11.4969	10.4713	10.5093	10.6034	11.4692	11.1696	11.3544	4826.06	4904.23	4879.54	4444.25	4460.39	4500.31	4867.78	4740.61	4819.05
sp|Q02981|YP109_YEAST	YPL109C	ABC1 family protein YPL109C, mitochondrial OS=Saccharomyces cerevisiae (strain ATCC 204508 / S288c) OX=559292 GN=YPL109C PE=1 SV=2	734	8	10.6941	10.5613	10.8924	12.0238	11.7969	11.9008	9.94619	11.4646	10.7199	229.394	226.547	233.648	257.918	253.05	255.279	213.352	245.922	229.949
sp|P53720|DUS2_YEAST	SMM1	tRNA-dihydrouridine(20) synthase [NAD(P)+] OS=Saccharomyces cerevisiae (strain ATCC 204508 / S288c) OX=559292 GN=SMM1 PE=1 SV=1	735	24	10.8911	10.9171	11.1353	11.2324	10.9809	10.9457	11.3059	11.3039	11.2877	1360.37	1363.62	1390.88	1403	1371.58	1367.19	1412.17	1411.93	1409.91
sp|P32381|ARP2_YEAST	ARP2	Actin-related protein 2 OS=Saccharomyces cerevisiae (strain ATCC 204508 / S288c) OX=559292 GN=ARP2 PE=1 SV=1	736	44	11.1521	10.4652	10.8928	11.553	11.7621	11.4108	10.2767	11.164	11.3234	2576.2	2417.52	2516.32	2668.82	2717.12	2635.96	2373.99	2578.95	2615.77
sp|Q03081|MET31_YEAST	MET31	Transcriptional regulator MET31 OS=Saccharomyces cerevisiae (strain ATCC 204508 / S288c) OX=559292 GN=MET31 PE=1 SV=1	737	3	10.6723	11.2711	10.2895	10.0597	12.1568	10.1771	11.425	12.1597	11.7888	155.088	163.788	149.525	146.185	176.66	147.891	166.025	176.702	171.312
sp|P53852|SYC_YEAST	YNL247W	Cysteine--tRNA ligase OS=Saccharomyces cerevisiae (strain ATCC 204508 / S288c) OX=559292 GN=YNL247W PE=1 SV=1	738	99	10.9499	10.9564	11.4286	11.3293	11.3161	11.1033	11.0846	10.9408	10.891	5949.29	5952.83	6209.37	6155.45	6148.28	6032.63	6022.49	5944.38	5917.29
sp|P53981|YNB0_YEAST	YNL010W	Uncharacterized phosphatase YNL010W OS=Saccharomyces cerevisiae (strain ATCC 204508 / S288c) OX=559292 GN=YNL010W PE=1 SV=1	739	46	11.5965	11.6358	10.5283	10.2919	11.4156	10.6326	10.9089	11.4484	11.5421	3509.98	3521.87	3186.68	3115.13	3455.23	3218.25	3301.86	3465.15	3493.51
sp|P18562|UPP_YEAST	FUR1	Uracil phosphoribosyltransferase OS=Saccharomyces cerevisiae (strain ATCC 204508 / S288c) OX=559292 GN=FUR1 PE=1 SV=2	740	48	11.1553	11.8855	10.2073	10.6588	11.2937	10.9531	11.3068	11.2995	11.2399	4046.45	4311.35	3702.58	3866.37	4096.65	3973.13	4101.43	4098.78	4077.16
sp|P38323|CLPX_YEAST	MCX1	ATP-dependent clpX-like chaperone, mitochondrial OS=Saccharomyces cerevisiae (strain ATCC 204508 / S288c) OX=559292 GN=MCX1 PE=1 SV=1	741	45	10.6853	11.1207	11.5931	11.3981	10.5412	10.9007	11.1916	11.4982	11.0711	2878.86	2996.18	3123.46	3070.91	2840.06	2936.89	3015.29	3097.88	2982.81
sp|P25340|ERG4_YEAST	ERG4	Delta(24(24(1)))-sterol reductase OS=Saccharomyces cerevisiae (strain ATCC 204508 / S288c) OX=559292 GN=ERG4 PE=1 SV=2	742	34	10.9707	11.1117	10.7182	11.4504	11.323	10.9958	10.8615	11.4933	11.0754	2568.31	2601.33	2509.2	2680.61	2650.79	2574.2	2542.76	2690.66	2592.83
sp|P15454|KGUA_YEAST	GUK1	Guanylate kinase OS=Saccharomyces cerevisiae (strain ATCC 204508 / S288c) OX=559292 GN=GUK1 PE=1 SV=2	743	33	11.7797	12.5928	11.5889	9.26198	9.25817	9.59058	11.3438	12.3803	12.2038	2893.77	3093.54	2846.92	2275.28	2274.34	2356	2786.7	3041.31	2997.95
sp|P39940|RSP5_YEAST	RSP5	E3 ubiquitin-protein ligase RSP5 OS=Saccharomyces cerevisiae (strain ATCC 204508 / S288c) OX=559292 GN=RSP5 PE=1 SV=1	744	78	11.4946	11.3732	11.8986	10.2318	10.1602	10.2712	11.5766	11.3968	11.5971	6304.49	6237.89	6526.07	5611.9	5572.6	5633.49	6349.44	6250.83	6360.68
sp|P60010|ACT_YEAST	ACT1	Actin OS=Saccharomyces cerevisiae (strain ATCC 204508 / S288c) OX=559292 GN=ACT1 PE=1 SV=1	745	249	11.3378	11.3386	11.6165	10.3363	10.4146	10.4695	11.6742	11.3979	11.4146	15516.4	15517.6	15897.8	14145.9	14253	14328.2	15976.9	15598.6	15621.6
sp|P38225|FAT1_YEAST	FAT1	Very long-chain fatty acid transport protein OS=Saccharomyces cerevisiae (strain ATCC 204508 / S288c) OX=559292 GN=FAT1 PE=1 SV=2	746	40	10.7549	10.5657	11.2248	11.5394	11.6032	11.4205	11.0922	10.8753	10.9239	1971.82	1937.11	2057.96	2115.65	2127.34	2093.84	2033.66	1993.89	2002.8
sp|P25355|CTR86_YEAST	CTR86	Copper transport protein 86 OS=Saccharomyces cerevisiae (strain ATCC 204508 / S288c) OX=559292 GN=CTR86 PE=1 SV=1	747	26	10.3469	10.9766	10.3951	12.3881	11.9553	11.4603	10.501	11.0801	10.8967	1437.88	1525.39	1444.59	1721.56	1661.4	1592.61	1459.3	1539.78	1514.3
sp|Q02724|ULP1_YEAST	ULP1	Ubiquitin-like-specific protease 1 OS=Saccharomyces cerevisiae (strain ATCC 204508 / S288c) OX=559292 GN=ULP1 PE=1 SV=1	748	20	10.7431	10.7113	11.7673	10.9098	10.8795	11.0043	11.36	11.6158	11.0088	923.462	920.729	1011.5	937.798	935.193	945.916	976.496	998.482	946.308
sp|Q08687|TMA16_YEAST	TMA16	Translation machinery-associated protein 16 OS=Saccharomyces cerevisiae (strain ATCC 204508 / S288c) OX=559292 GN=TMA16 PE=1 SV=2	749	21	11.1806	11.2389	11.2801	11.0629	10.911	10.8249	11.1469	11.1611	11.1936	1456.99	1464.58	1469.96	1441.65	1421.86	1410.64	1452.59	1454.45	1458.69
sp|P23724|PSB6_YEAST	PRE7	Proteasome subunit beta type-6 OS=Saccharomyces cerevisiae (strain ATCC 204508 / S288c) OX=559292 GN=PRE7 PE=1 SV=1	750	24	10.654	12.456	10.7889	10.934	11.2454	11.1466	10.7581	11.1639	10.853	1931.29	2257.95	1955.74	1982.05	2038.5	2020.59	1950.17	2023.72	1967.37
sp|P0CX49|RL18A_YEAST	RPL18A	60S ribosomal protein L18-A OS=Saccharomyces cerevisiae (strain ATCC 204508 / S288c) OX=559292 GN=RPL18A PE=1 SV=1	751	107	11.54	12.017	11.5031	9.8438	9.74255	9.80708	12.3893	11.8664	11.2909	14230.9	14819.2	14185.5	12139.3	12014.4	12094	15278.3	14633.4	13923.8
sp|P39968|VAC8_YEAST	VAC8	Vacuolar protein 8 OS=Saccharomyces cerevisiae (strain ATCC 204508 / S288c) OX=559292 GN=VAC8 PE=1 SV=3	752	46	11.2931	11.2406	11.2893	10.6253	10.6406	10.4699	11.1687	11.435	11.8377	3163.95	3149.26	3162.88	2976.84	2981.13	2933.31	3129.09	3203.7	3316.52
sp|Q05636|RRP45_YEAST	RRP45	Exosome complex component RRP45 OS=Saccharomyces cerevisiae (strain ATCC 204508 / S288c) OX=559292 GN=RRP45 PE=1 SV=1	753	29	10.7028	11.2149	10.9594	11.7514	11.4191	11.3015	11.081	10.9573	10.6128	2456.68	2574.23	2515.57	2697.37	2621.09	2594.11	2543.48	2515.09	2436.02
sp|P53170|PDK2_YEAST	PKP2	[Pyruvate dehydrogenase (acetyl-transferring)] kinase 2, mitochondrial OS=Saccharomyces cerevisiae (strain ATCC 204508 / S288c) OX=559292 GN=PKP2 PE=1 SV=3	754	7	11.01	10.5515	10.338	12.2175	11.5673	11.6342	9.75259	11.9326	10.9964	141.403	135.514	132.772	156.91	148.56	149.419	125.254	153.251	141.228
sp|Q12496|YO098_YEAST	YOL098C	Uncharacterized protein YOL098C OS=Saccharomyces cerevisiae (strain ATCC 204508 / S288c) OX=559292 GN=YOL098C PE=1 SV=1	755	63	11.583	11.4998	11.6047	10.472	10.0655	10.0129	11.3691	11.8599	11.5332	4763.98	4729.75	4772.9	4307.06	4139.87	4118.22	4676.03	4877.88	4743.5
sp|Q3E841|YN034_YEAST	YNR034W-A	Uncharacterized protein YNR034W-A OS=Saccharomyces cerevisiae (strain ATCC 204508 / S288c) OX=559292 GN=YNR034W-A PE=1 SV=1	756	9	23.2125	8.65392	9.63721	8.84563	8.52219	8.46852	7.32793	9.7572	15.5749	646.945	241.189	268.594	246.532	237.518	236.022	204.233	271.938	434.08
sp|P40302|PSA6_YEAST	PRE5	Proteasome subunit alpha type-6 OS=Saccharomyces cerevisiae (strain ATCC 204508 / S288c) OX=559292 GN=PRE5 PE=1 SV=1	757	33	11.4391	11.8012	10.3127	10.5016	10.9842	11.0931	10.8741	11.7342	11.2599	2825.08	2914.52	2546.9	2593.55	2712.74	2739.64	2685.55	2897.96	2780.82
sp|Q8TGT0|YM100_YEAST	YML100W-A	Uncharacterized protein YML100W-A OS=Saccharomyces cerevisiae (strain ATCC 204508 / S288c) OX=559292 GN=YML100W-A PE=4 SV=1	758	2	10.2263	13.9362	12.7667	10.4645	10.3257	10.3784	11.6186	10.7997	9.48402	47.3286	64.4982	59.0856	48.4309	47.7883	48.0324	53.7721	49.9824	43.8931
sp|P10664|RL4A_YEAST	RPL4A	60S ribosomal protein L4-A OS=Saccharomyces cerevisiae (strain ATCC 204508 / S288c) OX=559292 GN=RPL4A PE=1 SV=4	759	159	11.4452	11.5639	11.5902	9.97931	10.2268	10.2056	12.4056	11.2067	11.3767	14554.3	14705.3	14738.8	12690.2	13004.9	12978	15775.6	14251.1	14467.3
sp|P49626|RL4B_YEAST	RPL4B	60S ribosomal protein L4-B OS=Saccharomyces cerevisiae (strain ATCC 204508 / S288c) OX=559292 GN=RPL4B PE=1 SV=2	759	17	11.6558	10.2164	12.2319	10.1501	10.0709	10.7239	13.1021	10.268	11.5809	1764.27	1546.4	1851.47	1536.36	1524.38	1623.22	1983.19	1554.21	1752.93
sp|Q12680|GLT1_YEAST	GLT1	Glutamate synthase [NADH] OS=Saccharomyces cerevisiae (strain ATCC 204508 / S288c) OX=559292 GN=GLT1 PE=1 SV=2	760	222	12.3565	12.5217	12.2453	8.6523	8.65797	8.73051	12.4833	12.3301	12.0224	16602	16823.9	16452.5	11625.1	11632.7	11730.1	16772.3	16566.4	16153
sp|P05374|CHO2_YEAST	CHO2	Phosphatidylethanolamine N-methyltransferase OS=Saccharomyces cerevisiae (strain ATCC 204508 / S288c) OX=559292 GN=CHO2 PE=1 SV=1	760	32	10.2589	10.8751	11.2987	11.8677	11.3433	11.3916	11.0592	11.1996	10.7061	2995.58	3175.53	3299.2	3465.35	3312.22	3326.32	3229.26	3270.26	3126.16
sp|P28708|PRR1_YEAST	PRR1	Serine/threonine-protein kinase PRR1 OS=Saccharomyces cerevisiae (strain ATCC 204508 / S288c) OX=559292 GN=PRR1 PE=1 SV=1	760	19	10.9915	11.0675	11.1375	11.4947	10.6769	11.4661	11.0145	11.1825	10.9688	910.012	916.305	922.097	951.674	883.962	949.306	911.913	925.824	908.13
sp|Q12434|GDIR_YEAST	RDI1	Rho GDP-dissociation inhibitor OS=Saccharomyces cerevisiae (strain ATCC 204508 / S288c) OX=559292 GN=RDI1 PE=1 SV=1	761	12	10.8126	11.1483	11.2078	11.5495	11.1801	11.1886	11.2882	10.7012	10.9238	818.106	843.507	848.013	873.864	845.914	846.553	854.089	809.676	826.522
sp|P50861|RIB4_YEAST	RIB4	6,7-dimethyl-8-ribityllumazine synthase OS=Saccharomyces cerevisiae (strain ATCC 204508 / S288c) OX=559292 GN=RIB4 PE=1 SV=2	762	13	14.4999	10.6496	12.8927	8.38297	7.89945	8.32272	11.4277	12.5607	13.3643	1340.74	984.725	1192.14	775.14	730.431	769.569	1056.67	1161.44	1235.75
sp|P09959|SWI6_YEAST	SWI6	Regulatory protein SWI6 OS=Saccharomyces cerevisiae (strain ATCC 204508 / S288c) OX=559292 GN=SWI6 PE=1 SV=1	763	24	11.0128	11.1363	11.6436	10.9413	10.817	10.6017	11.2109	11.3907	11.2457	1212.91	1226.5	1282.38	1205.03	1191.34	1167.62	1234.72	1254.52	1238.56
sp|P40893|REE1_YEAST	REE1	Regulation of enolase protein 1 OS=Saccharomyces cerevisiae (strain ATCC 204508 / S288c) OX=559292 GN=REE1 PE=1 SV=1	764	26	11.2535	10.8621	11.0829	11.6806	10.6129	10.5399	10.7341	11.6811	11.5528	2803.4	2705.88	2760.9	2909.79	2643.8	2625.62	2674.01	2909.92	2877.95
sp|P32387|RM41_YEAST	MRP20	54S ribosomal protein L41, mitochondrial OS=Saccharomyces cerevisiae (strain ATCC 204508 / S288c) OX=559292 GN=MRP20 PE=1 SV=1	765	14	11.4547	10.7468	11.4852	10.9496	10.6348	10.8027	10.8239	11.4237	11.6785	1647.01	1545.23	1651.41	1574.39	1529.13	1553.28	1556.32	1642.57	1679.2
sp|P25847|MSH2_YEAST	MSH2	DNA mismatch repair protein MSH2 OS=Saccharomyces cerevisiae (strain ATCC 204508 / S288c) OX=559292 GN=MSH2 PE=1 SV=2	766	37	10.1097	10.1806	10.3279	13.0918	12.395	12.4945	10.5353	10.3893	10.4758	2510.48	2528.08	2564.65	3251	3077.96	3102.66	2616.15	2579.91	2601.37
sp|P25443|RS2_YEAST	RPS2	40S ribosomal protein S2 OS=Saccharomyces cerevisiae (strain ATCC 204508 / S288c) OX=559292 GN=RPS2 PE=1 SV=3	767	112	11.4351	11.9921	11.1382	9.84463	10.1142	9.97492	12.2374	11.7675	11.4959	9971.91	10457.7	9712.99	8584.97	8820.04	8698.59	10671.6	10261.8	10025
sp|Q02608|RT16_YEAST	MRPS16	37S ribosomal protein S16, mitochondrial OS=Saccharomyces cerevisiae (strain ATCC 204508 / S288c) OX=559292 GN=MRPS16 PE=1 SV=1	768	7	11.2958	10.1338	10.7169	11.3388	11.418	12.8415	10.5124	10.3998	11.3432	272.484	244.454	258.52	273.52	275.431	309.771	253.586	250.869	273.627
sp|P38132|MCM7_YEAST	MCM7	DNA replication licensing factor MCM7 OS=Saccharomyces cerevisiae (strain ATCC 204508 / S288c) OX=559292 GN=MCM7 PE=1 SV=4	769	48	9.94573	10.6763	10.5019	12.6736	12.7353	12.8546	9.97926	10.3615	10.2718	1905.67	2045.65	2012.24	2428.34	2440.18	2463.03	1912.09	1985.34	1968.14
sp|P43554|SWP82_YEAST	SWP82	SWI/SNF global transcription activator complex subunit SWP82 OS=Saccharomyces cerevisiae (strain ATCC 204508 / S288c) OX=559292 GN=SWP82 PE=1 SV=1	770	25	10.8937	11.1339	11.4581	11.4215	11.0786	11.4082	10.77	10.8457	10.9903	1057.35	1080.66	1112.13	1108.58	1075.3	1107.29	1045.34	1052.69	1066.73
sp|P53897|IGO1_YEAST	IGO1	mRNA stability protein IGO1 OS=Saccharomyces cerevisiae (strain ATCC 204508 / S288c) OX=559292 GN=IGO1 PE=1 SV=1	771	14	10.1207	10.3752	9.98496	13.6568	13.5318	13.1899	9.15266	9.59658	10.3914	1192.56	1222.55	1176.56	1609.23	1594.5	1554.22	1078.49	1130.8	1224.45
sp|P21306|ATP5E_YEAST	ATP15	ATP synthase subunit epsilon, mitochondrial OS=Saccharomyces cerevisiae (strain ATCC 204508 / S288c) OX=559292 GN=ATP15 PE=1 SV=2	772	9	10.9919	10.7306	10.8445	10.8157	11.3677	11.6761	10.8215	11.4489	11.3031	419.233	409.266	413.613	412.512	433.568	445.329	412.735	436.663	431.102
sp|P29496|MCM5_YEAST	MCM5	Minichromosome maintenance protein 5 OS=Saccharomyces cerevisiae (strain ATCC 204508 / S288c) OX=559292 GN=MCM5 PE=1 SV=1	773	43	10.44	10.3342	10.7782	12.5848	12.1189	11.9453	10.4468	10.8542	10.4977	2691.82	2664.53	2779.03	3244.82	3124.69	3079.95	2693.57	2798.61	2706.7
sp|P29469|MCM2_YEAST	MCM2	DNA replication licensing factor MCM2 OS=Saccharomyces cerevisiae (strain ATCC 204508 / S288c) OX=559292 GN=MCM2 PE=1 SV=2	773	36	10.8531	11.1191	11.3606	11.2884	11.058	10.9631	11.0288	11.306	11.023	2124.51	2176.57	2223.85	2209.71	2164.61	2146.03	2158.89	2213.17	2157.76
sp|P38219|OLA1_YEAST	OLA1	Obg-like ATPase 1 OS=Saccharomyces cerevisiae (strain ATCC 204508 / S288c) OX=559292 GN=OLA1 PE=1 SV=1	774	108	11.2095	11.5219	10.7887	10.8177	11.0565	11.1018	11.4166	11.0604	11.0269	10215.9	10500.6	9832.4	9858.83	10076.4	10117.8	10404.6	10080	10049.4
sp|P53254|UTP22_YEAST	UTP22	U3 small nucleolar RNA-associated protein 22 OS=Saccharomyces cerevisiae (strain ATCC 204508 / S288c) OX=559292 GN=UTP22 PE=1 SV=1	775	99	10.722	10.7115	10.9557	12.2265	11.8212	11.6755	10.5489	10.7411	10.5977	5516.44	5511.06	5636.68	6290.53	6081.99	6007.03	5427.41	5526.3	5452.49
sp|Q04869|YM94_YEAST	YMR315W	Uncharacterized protein YMR315W OS=Saccharomyces cerevisiae (strain ATCC 204508 / S288c) OX=559292 GN=YMR315W PE=1 SV=1	776	32	10.7847	10.4736	10.3811	12.1271	12.4795	12.3712	10.3136	10.305	10.7643	2665.29	2588.4	2565.53	2997.02	3084.13	3057.36	2548.87	2546.73	2660.23
sp|P09064|IF2B_YEAST	SUI3	Eukaryotic translation initiation factor 2 subunit beta OS=Saccharomyces cerevisiae (strain ATCC 204508 / S288c) OX=559292 GN=SUI3 PE=1 SV=2	777	44	10.9202	11.105	11.1925	11.2147	11.1132	11.3712	11.1424	11.1571	10.7836	4764	4844.6	4882.77	4892.47	4848.19	4960.73	4860.94	4867.33	4704.39
sp|P0CX46|RL2B_YEAST	RPL2B	60S ribosomal protein L2-B OS=Saccharomyces cerevisiae (strain ATCC 204508 / S288c) OX=559292 GN=RPL2B PE=1 SV=1	778	100	11.4381	12.1565	10.928	9.50723	10.9344	10.4089	13.828	10.2355	10.5634	8710.08	9257.16	8321.6	7239.72	8326.53	7926.31	10529.9	7794.26	8043.98
sp|P25582|SPB1_YEAST	SPB1	27S pre-rRNA (guanosine(2922)-2'-O)-methyltransferase OS=Saccharomyces cerevisiae (strain ATCC 204508 / S288c) OX=559292 GN=SPB1 PE=1 SV=2	779	57	11.041	11.1771	11.0593	11.3438	11.457	11.3212	11.0403	10.931	10.6293	4318.01	4371.26	4325.16	4436.42	4480.72	4427.6	4317.75	4274.99	4157
sp|P38954|IPT1_YEAST	IPT1	Inositolphosphotransferase 1 OS=Saccharomyces cerevisiae (strain ATCC 204508 / S288c) OX=559292 GN=IPT1 PE=1 SV=2	780	9	10.7115	12.1595	11.4003	10.9437	9.72922	10.6575	11.6098	11.9357	10.8528	241.28	273.898	256.797	246.511	219.155	240.064	261.516	268.857	244.464
sp|Q08225|DPP3_YEAST	YOL057W	Probable dipeptidyl peptidase 3 OS=Saccharomyces cerevisiae (strain ATCC 204508 / S288c) OX=559292 GN=YOL057W PE=1 SV=1	781	42	10.3973	10.6417	11.0824	12.1888	11.7942	11.8124	10.5583	10.7613	10.7637	3094.23	3166.97	3298.09	3627.36	3509.93	3515.35	3142.13	3202.55	3203.27
sp|P40581|GPX3_YEAST	HYR1	Glutathione peroxidase-like peroxiredoxin HYR1 OS=Saccharomyces cerevisiae (strain ATCC 204508 / S288c) OX=559292 GN=HYR1 PE=1 SV=1	782	22	11.4284	10.9201	11.0591	10.9143	11.0105	11.3254	11.0738	10.7733	11.495	2712.08	2591.46	2624.44	2590.08	2612.9	2687.63	2627.91	2556.62	2727.88
sp|P38143|GPX2_YEAST	GPX2	Glutathione peroxidase-like peroxiredoxin 2 OS=Saccharomyces cerevisiae (strain ATCC 204508 / S288c) OX=559292 GN=GPX2 PE=1 SV=1	782	15	8.95945	10.7325	10.7554	12.8323	12.737	12.5734	10.5675	10.8437	9.9989	766.678	918.397	920.356	1098.08	1089.93	1075.93	904.281	927.917	855.625
sp|P38202|YBC8_YEAST	YBL028C	UPF0642 protein YBL028C OS=Saccharomyces cerevisiae (strain ATCC 204508 / S288c) OX=559292 GN=YBL028C PE=1 SV=1	783	9	11.1094	11.6499	11.668	9.64299	12.3842	11.3027	13.0099	9.11446	10.1184	875.718	918.332	919.758	760.129	976.21	890.959	1025.54	718.467	797.6
sp|P38854|TDA11_YEAST	TDA11	Topoisomerase I damage affected protein 11 OS=Saccharomyces cerevisiae (strain ATCC 204508 / S288c) OX=559292 GN=TDA11 PE=1 SV=1	783	6	11.2215	10.6105	10.3996	10.9722	10.3589	10.7618	12.3768	11.7148	11.584	119.026	112.544	110.307	116.381	109.876	114.149	131.28	124.258	122.87
sp|P32908|SMC1_YEAST	SMC1	Structural maintenance of chromosomes protein 1 OS=Saccharomyces cerevisiae (strain ATCC 204508 / S288c) OX=559292 GN=SMC1 PE=1 SV=1	784	69	10.3989	10.4887	10.5637	12.3608	12.4699	12.2885	10.7761	10.2999	10.3535	4223.26	4259.71	4290.15	5020.03	5064.35	4990.64	4376.42	4183.04	4204.82
sp|P47165|XPT1_YEAST	XPT1	Xanthine phosphoribosyltransferase 1 OS=Saccharomyces cerevisiae (strain ATCC 204508 / S288c) OX=559292 GN=XPT1 PE=1 SV=1	785	14	10.8225	11.4424	11.1431	11.5565	11.0614	10.8966	10.8145	11.4184	10.8446	1028.17	1087.07	1058.64	1097.91	1050.87	1035.22	1027.41	1084.79	1030.28
sp|P04912|H2A2_YEAST	HTA2	Histone H2A.2 OS=Saccharomyces cerevisiae (strain ATCC 204508 / S288c) OX=559292 GN=HTA2 PE=1 SV=2	786	18	11.3417	11.0133	11.2101	10.8045	10.5576	10.5915	11.8953	11.4282	11.158	2517.22	2444.34	2488	2397.98	2343.19	2350.71	2640.08	2536.41	2476.44
sp|Q12692|H2AZ_YEAST	HTZ1	Histone H2A.Z OS=Saccharomyces cerevisiae (strain ATCC 204508 / S288c) OX=559292 GN=HTZ1 PE=1 SV=3	786	9	11.2887	10.6072	11.4802	10.5979	10.033	10.5482	11.8597	12.0742	11.5109	1140.49	1071.64	1159.84	1070.7	1013.63	1065.68	1198.19	1219.85	1162.95
sp|Q12389|DBP10_YEAST	DBP10	ATP-dependent RNA helicase DBP10 OS=Saccharomyces cerevisiae (strain ATCC 204508 / S288c) OX=559292 GN=DBP10 PE=1 SV=2	787	80	11.0186	10.601	10.983	11.7705	11.5739	11.4404	11.1243	10.8106	10.6777	4523.75	4352.33	4509.17	4832.48	4751.76	4696.93	4567.18	4438.36	4383.8
sp|Q12311|NTO1_YEAST	NTO1	NuA3 HAT complex component NTO1 OS=Saccharomyces cerevisiae (strain ATCC 204508 / S288c) OX=559292 GN=NTO1 PE=1 SV=1	788	11	10.6145	11.0682	11.647	11.2103	10.4122	10.7454	11.4663	11.9475	10.8886	533.104	555.888	584.956	563.023	522.941	539.677	575.882	600.051	546.866
sp|P38791|DHYS_YEAST	DYS1	Deoxyhypusine synthase OS=Saccharomyces cerevisiae (strain ATCC 204508 / S288c) OX=559292 GN=DYS1 PE=1 SV=1	789	49	11.1781	12.1065	11.9653	10.1474	9.66589	9.58527	11.7247	12.5875	11.0393	4624.34	5008.45	4950.01	4197.96	3998.76	3965.41	4850.49	5207.43	4566.95
sp|P07264|LEUC_YEAST	LEU1	3-isopropylmalate dehydratase OS=Saccharomyces cerevisiae (strain ATCC 204508 / S288c) OX=559292 GN=LEU1 PE=1 SV=3	790	175	10.153	10.4268	10.5984	11.8007	12.7422	12.834	10.4596	10.551	10.4344	15631.1	16052.7	16316.9	18167.9	19617.4	19758.7	16103.1	16243.9	16064.4
sp|P14126|RL3_YEAST	RPL3	60S ribosomal protein L3 OS=Saccharomyces cerevisiae (strain ATCC 204508 / S288c) OX=559292 GN=RPL3 PE=1 SV=4	791	249	11.642	12.1329	11.5654	9.8847	10.0124	9.92941	12.2344	11.5775	11.0212	29903.3	31164.5	29706.8	25389.7	25717.7	25504.5	31425.1	29737.7	28308.9
sp|P38264|PHO88_YEAST	PHO88	SRP-independent targeting protein 3 OS=Saccharomyces cerevisiae (strain ATCC 204508 / S288c) OX=559292 GN=PHO88 PE=1 SV=1	792	54	11.2493	11.9001	11.867	9.74822	9.60222	9.59789	12.4916	11.9103	11.6335	4818.32	5097.08	5082.9	4175.39	4112.86	4111	5350.46	5101.46	4982.89
sp|P32602|SEC17_YEAST	SEC17	Alpha-soluble NSF attachment protein OS=Saccharomyces cerevisiae (strain ATCC 204508 / S288c) OX=559292 GN=SEC17 PE=1 SV=4	793	28	10.7577	11.4262	10.7406	11.6021	11.576	12.0503	10.5733	10.4346	10.8393	1945.25	2066.12	1942.16	2097.94	2093.23	2178.99	1911.9	1886.82	1960
sp|Q03558|OYE2_YEAST	OYE2	NADPH dehydrogenase 2 OS=Saccharomyces cerevisiae (strain ATCC 204508 / S288c) OX=559292 GN=OYE2 PE=1 SV=3	794	59	12.774	12.1618	11.2635	9.30122	9.55389	9.60587	11.3202	11.4696	12.5499	5824.12	5545.02	5135.43	4240.77	4355.97	4379.67	5161.3	5229.42	5721.96
sp|P41816|OYE3_YEAST	OYE3	NADPH dehydrogenase 3 OS=Saccharomyces cerevisiae (strain ATCC 204508 / S288c) OX=559292 GN=OYE3 PE=1 SV=2	794	9	29.578	8.07651	6.89367	6.9207	7.67773	6.90694	6.00691	7.37617	20.5633	1028.99	280.975	239.825	240.765	267.102	240.286	208.975	256.611	715.38
sp|Q92325|LAG2_YEAST	LAG2	Cullin-associated NEDD8-dissociated protein 1 homolog OS=Saccharomyces cerevisiae (strain ATCC 204508 / S288c) OX=559292 GN=LAG2 PE=1 SV=2	795	9	10.1008	10.2591	10.5738	11.8672	12.4114	11.7375	11.8265	10.3645	10.8593	369.399	375.191	386.698	434	453.903	429.255	432.512	379.044	397.139
sp|P28239|IPYR2_YEAST	PPA2	Inorganic pyrophosphatase, mitochondrial OS=Saccharomyces cerevisiae (strain ATCC 204508 / S288c) OX=559292 GN=PPA2 PE=1 SV=1	796	12	11.0683	10.6739	11.1245	11.9266	11.4301	11.6085	10.2351	10.4714	11.4615	780.703	752.882	784.666	841.243	806.224	818.803	721.933	738.603	808.437
sp|Q07825|FRA1_YEAST	FRA1	Putative Xaa-Pro aminopeptidase FRA1 OS=Saccharomyces cerevisiae (strain ATCC 204508 / S288c) OX=559292 GN=FRA1 PE=1 SV=1	797	35	10.9157	10.6129	11.0594	11.8713	11.4968	11.8355	10.7006	10.5786	10.9292	2494.98	2425.77	2527.81	2713.38	2627.78	2705.21	2445.8	2417.92	2498.06
sp|P40318|DOA10_YEAST	SSM4	ERAD-associated E3 ubiquitin-protein ligase DOA10 OS=Saccharomyces cerevisiae (strain ATCC 204508 / S288c) OX=559292 GN=SSM4 PE=1 SV=1	798	31	11.5415	11.6103	11.8627	10.2046	9.73351	10.0245	11.6704	11.8188	11.5337	1602.68	1612.22	1647.28	1417.03	1351.62	1392.03	1620.58	1641.18	1601.59
sp|P53924|DMA2_YEAST	DMA2	E3 ubiquitin-protein ligase DMA2 OS=Saccharomyces cerevisiae (strain ATCC 204508 / S288c) OX=559292 GN=DMA2 PE=1 SV=1	799	3	10.8736	10.4677	10.8895	11.2369	11.8613	11.2691	10.4907	11.6717	11.2394	107.397	103.388	107.554	110.986	117.152	111.304	103.615	115.28	111.01
sp|P47143|ADK_YEAST	ADO1	Adenosine kinase OS=Saccharomyces cerevisiae (strain ATCC 204508 / S288c) OX=559292 GN=ADO1 PE=1 SV=1	800	65	11.023	12.0578	11.5739	10.0256	9.86522	10.2814	11.3859	11.9201	11.867	4450.07	4867.81	4672.48	4047.38	3982.65	4150.68	4596.56	4812.23	4790.79
sp|P04821|CDC25_YEAST	CDC25	Cell division control protein 25 OS=Saccharomyces cerevisiae (strain ATCC 204508 / S288c) OX=559292 GN=CDC25 PE=1 SV=1	800	20	11.6056	11.3854	11.6416	10.6173	10.5697	10.751	10.8093	11.2286	11.3914	727.849	714.041	730.107	665.869	662.879	674.255	677.911	704.203	714.415
sp|Q08281|RTC1_YEAST	RTC1	Restriction of telomere capping protein 1 OS=Saccharomyces cerevisiae (strain ATCC 204508 / S288c) OX=559292 GN=RTC1 PE=1 SV=2	801	14	11.4644	11.1973	12.0654	10.8098	10.5104	10.7773	11.233	11.251	10.6915	499.458	487.823	525.642	470.941	457.896	469.522	489.376	490.16	465.784
sp|Q12189|RPIA_YEAST	RKI1	Ribose-5-phosphate isomerase OS=Saccharomyces cerevisiae (strain ATCC 204508 / S288c) OX=559292 GN=RKI1 PE=1 SV=1	802	35	11.5184	12.2319	11.3042	10.3434	9.9758	10.084	11.6383	11.7101	11.1938	3503.37	3720.39	3438.21	3146	3034.18	3067.09	3539.82	3561.67	3404.65
sp|Q05881|YL287_YEAST	YLR287C	Uncharacterized protein YLR287C OS=Saccharomyces cerevisiae (strain ATCC 204508 / S288c) OX=559292 GN=YLR287C PE=1 SV=1	803	33	10.8054	10.6622	11.5754	11.6918	11.1736	11.1894	10.9113	11.0249	10.9659	2478.51	2445.66	2655.15	2681.84	2562.99	2566.6	2502.82	2528.88	2515.34
sp|P53120|YGO0_YEAST	YGL140C	Uncharacterized membrane protein YGL140C OS=Saccharomyces cerevisiae (strain ATCC 204508 / S288c) OX=559292 GN=YGL140C PE=1 SV=1	804	27	10.8227	10.9761	11.4987	11.0489	11.0392	10.7042	11.479	11.3188	11.1123	907.293	920.155	963.958	926.257	925.441	897.353	962.314	948.884	931.572
sp|P53901|INN1_YEAST	INN1	Ingression protein 1 OS=Saccharomyces cerevisiae (strain ATCC 204508 / S288c) OX=559292 GN=INN1 PE=1 SV=1	805	9	11.2393	11.1761	11.3352	11.1388	10.9447	10.6028	11.0819	11.1019	11.3793	257.838	256.388	260.037	255.532	251.08	243.237	254.227	254.685	261.05
sp|P20447|DBP3_YEAST	DBP3	ATP-dependent RNA helicase DBP3 OS=Saccharomyces cerevisiae (strain ATCC 204508 / S288c) OX=559292 GN=DBP3 PE=1 SV=2	806	69	11.6831	11.6807	11.3029	10.2257	10.7005	10.5997	11.8003	10.8774	11.1296	4968.1	4967.08	4806.41	4348.37	4550.25	4507.38	5017.94	4625.49	4732.71
sp|Q04067|EIF3G_YEAST	TIF35	Eukaryotic translation initiation factor 3 subunit G OS=Saccharomyces cerevisiae (strain ATCC 204508 / S288c) OX=559292 GN=TIF35 PE=1 SV=1	807	24	10.8458	11.5398	11.2253	11.0583	10.566	10.8074	10.7218	12.0034	11.2322	3237.93	3445.11	3351.21	3301.37	3154.4	3226.45	3200.89	3583.51	3353.28
sp|P01119|RAS1_YEAST	RAS1	Ras-like protein 1 OS=Saccharomyces cerevisiae (strain ATCC 204508 / S288c) OX=559292 GN=RAS1 PE=1 SV=2	808	38	11.3643	11.5955	11.9368	10.4044	9.83625	9.79893	11.8039	11.9823	11.2776	3380.59	3449.35	3550.89	3095.02	2926.02	2914.92	3511.35	3564.42	3354.78
sp|P01120|RAS2_YEAST	RAS2	Ras-like protein 2 OS=Saccharomyces cerevisiae (strain ATCC 204508 / S288c) OX=559292 GN=RAS2 PE=1 SV=4	808	28	10.2329	10.5073	10.8294	12.0768	11.9553	11.5801	10.7077	11.0715	11.039	1668.76	1713.52	1766.04	1969.46	1949.64	1888.45	1746.19	1805.52	1800.22
sp|P04819|DNLI1_YEAST	CDC9	DNA ligase 1 OS=Saccharomyces cerevisiae (strain ATCC 204508 / S288c) OX=559292 GN=CDC9 PE=1 SV=2	809	32	10.3638	10.6706	11.0573	12.0496	11.4371	11.4415	10.921	11.0989	10.9602	1808.36	1861.89	1929.37	2102.52	1995.65	1996.42	1905.59	1936.63	1912.43
sp|P35193|ATG19_YEAST	ATG19	Autophagy-related protein 19 OS=Saccharomyces cerevisiae (strain ATCC 204508 / S288c) OX=559292 GN=ATG19 PE=1 SV=1	810	16	9.8991	10.03	10.3267	13.2363	13.2071	13.4408	9.88086	10.0103	9.96888	696.599	705.808	726.69	931.438	929.38	945.83	695.315	704.424	701.509
sp|P38165|RTG3_YEAST	RTG3	Retrograde regulation protein 3 OS=Saccharomyces cerevisiae (strain ATCC 204508 / S288c) OX=559292 GN=RTG3 PE=1 SV=2	811	12	11.4229	12.1289	11.0647	9.95751	10.5801	10.5857	11.2094	11.9737	11.0772	381.269	404.833	369.311	332.357	353.136	353.323	374.14	399.651	369.728
sp|Q99383|HRP1_YEAST	HRP1	Nuclear polyadenylated RNA-binding protein 4 OS=Saccharomyces cerevisiae (strain ATCC 204508 / S288c) OX=559292 GN=HRP1 PE=1 SV=1	812	29	11.0312	11.5483	11.2466	10.8317	11.1472	11.1462	11.177	10.952	10.9197	2055.99	2152.36	2096.14	2018.8	2077.6	2077.42	2083.17	2041.23	2035.21
sp|P40971|LYS14_YEAST	LYS14	Lysine biosynthesis regulatory protein LYS14 OS=Saccharomyces cerevisiae (strain ATCC 204508 / S288c) OX=559292 GN=LYS14 PE=1 SV=2	813	9	10.5378	10.7169	12.5847	11.3871	10.353	10.7472	10.8884	11.5876	11.1973	328.328	333.91	392.105	354.791	322.571	334.853	339.254	361.037	348.876
sp|P38086|RDH54_YEAST	RDH54	DNA repair and recombination protein RDH54 OS=Saccharomyces cerevisiae (strain ATCC 204508 / S288c) OX=559292 GN=RDH54 PE=1 SV=4	814	36	11.5708	11.6214	11.9281	9.96152	10.0117	10.1061	11.7083	11.5466	11.5455	1723.13	1730.66	1776.33	1483.47	1490.94	1505	1743.59	1719.52	1719.36
sp|P15700|KCY_YEAST	URA6	Uridylate kinase OS=Saccharomyces cerevisiae (strain ATCC 204508 / S288c) OX=559292 GN=URA6 PE=1 SV=1	815	34	11.6769	11.9272	11.8418	9.58724	9.17467	9.45043	11.9131	12.4574	11.9711	4396.44	4490.68	4458.54	3609.66	3454.32	3558.15	4485.37	4690.31	4507.21
sp|Q02642|NACB1_YEAST	EGD1	Nascent polypeptide-associated complex subunit beta-1 OS=Saccharomyces cerevisiae (strain ATCC 204508 / S288c) OX=559292 GN=EGD1 PE=1 SV=2	816	37	11.7855	12.7978	11.9462	8.74019	9.29698	9.14652	12.3351	12.3792	11.5725	2376.37	2580.5	2408.78	1762.33	1874.6	1844.26	2487.19	2496.08	2333.43
sp|P48231|TCB2_YEAST	TCB2	Tricalbin-2 OS=Saccharomyces cerevisiae (strain ATCC 204508 / S288c) OX=559292 GN=TCB2 PE=1 SV=1	817	80	11.3646	11.1822	11.6543	10.8915	10.501	10.349	11.4519	11.49	11.1156	5750.68	5658.38	5897.3	5511.28	5313.7	5236.76	5794.85	5814.16	5624.72
sp|Q12466|TCB1_YEAST	TCB1	Tricalbin-1 OS=Saccharomyces cerevisiae (strain ATCC 204508 / S288c) OX=559292 GN=TCB1 PE=1 SV=1	817	70	11.236	10.9454	11.2856	11.0291	11.2221	10.9936	10.6865	11.1665	11.435	4281.01	4170.29	4299.91	4202.17	4275.72	4188.65	4071.63	4254.53	4356.84
sp|Q06625|GDE_YEAST	GDB1	Glycogen debranching enzyme OS=Saccharomyces cerevisiae (strain ATCC 204508 / S288c) OX=559292 GN=GDB1 PE=1 SV=1	818	24	19.4698	8.80112	8.98179	9.9535	10.6185	10.864	7.82489	9.26092	14.2255	1532.68	692.834	707.056	783.551	835.899	855.227	615.984	729.03	1119.85
sp|P13382|DPOA_YEAST	POL1	DNA polymerase alpha catalytic subunit A OS=Saccharomyces cerevisiae (strain ATCC 204508 / S288c) OX=559292 GN=POL1 PE=1 SV=2	819	59	10.3293	10.5706	10.9219	12.869	11.9671	11.924	10.1865	10.7702	10.4614	2339.07	2393.72	2473.26	2914.19	2709.95	2700.18	2306.72	2438.91	2368.98
sp|P12754|EI2BD_YEAST	GCD2	Translation initiation factor eIF-2B subunit delta OS=Saccharomyces cerevisiae (strain ATCC 204508 / S288c) OX=559292 GN=GCD2 PE=1 SV=1	820	23	11.1094	10.876	10.7651	11.6087	12.0098	11.6247	11.4234	10.1466	10.4363	1051.43	1029.34	1018.85	1098.68	1136.64	1100.2	1081.14	960.304	987.729
sp|P46973|HIT1_YEAST	HIT1	Protein HIT1 OS=Saccharomyces cerevisiae (strain ATCC 204508 / S288c) OX=559292 GN=HIT1 PE=1 SV=1	821	3	9.80923	11.7465	10.7467	12.2389	12.3446	10.5112	10.4243	11.123	11.0555	59.9595	71.8009	65.69	74.8108	75.4572	64.2505	63.7193	67.9902	67.5772
sp|P54730|UBX4_YEAST	UBX4	UBX domain-containing protein 4 OS=Saccharomyces cerevisiae (strain ATCC 204508 / S288c) OX=559292 GN=UBX4 PE=1 SV=1	822	32	10.6608	11.174	11.585	11.4295	10.8381	10.7464	11.459	10.9193	11.1878	1452.6	1522.53	1578.54	1557.35	1476.77	1464.27	1561.37	1487.84	1524.42
sp|P25580|PBN1_YEAST	PBN1	Protein PBN1 OS=Saccharomyces cerevisiae (strain ATCC 204508 / S288c) OX=559292 GN=PBN1 PE=1 SV=1	823	15	11.0801	11.9915	11.4183	10.4597	10.7275	10.8721	11.6327	11.2707	10.5476	450.983	488.079	464.749	425.731	436.633	442.518	473.475	458.74	429.309
sp|Q12745|SEC39_YEAST	SEC39	Protein transport protein SEC39 OS=Saccharomyces cerevisiae (strain ATCC 204508 / S288c) OX=559292 GN=SEC39 PE=1 SV=1	824	15	10.6905	10.5774	11.6062	11.7647	11.0075	11.3863	11.3067	11.0836	10.5771	706.308	698.836	766.807	777.274	727.248	752.275	747.018	732.279	698.812
sp|P47116|PTK2_YEAST	PTK2	Serine/threonine-protein kinase PTK2/STK2 OS=Saccharomyces cerevisiae (strain ATCC 204508 / S288c) OX=559292 GN=PTK2 PE=1 SV=1	825	28	11.361	10.4884	11.2159	11.5798	11.3198	11.4569	10.8765	10.664	11.0377	1662.03	1534.38	1640.81	1694.04	1656	1676.07	1591.16	1560.06	1614.74
sp|P36148|GPT2_YEAST	GPT2	Glycerol-3-phosphate O-acyltransferase 2 OS=Saccharomyces cerevisiae (strain ATCC 204508 / S288c) OX=559292 GN=GPT2 PE=1 SV=1	826	16	11.5835	10.4208	10.969	11.3232	11.515	11.5533	10.7176	10.5081	11.4094	862.738	776.14	816.971	843.347	857.631	860.49	798.246	782.644	849.769
sp|O13563|RPN13_YEAST	RPN13	26S proteasome regulatory subunit RPN13 OS=Saccharomyces cerevisiae (strain ATCC 204508 / S288c) OX=559292 GN=RPN13 PE=1 SV=1	827	12	10.9609	14.5697	10.781	10.3155	9.67423	9.69231	10.6764	12.5283	10.8017	512.357	681.048	503.948	482.189	452.214	453.059	499.059	585.624	504.917
sp|Q02776|TIM50_YEAST	TIM50	Mitochondrial import inner membrane translocase subunit TIM50 OS=Saccharomyces cerevisiae (strain ATCC 204508 / S288c) OX=559292 GN=TIM50 PE=1 SV=1	828	52	10.7505	11.194	11.1777	11.0971	10.9609	11.0835	11.6504	11.1941	10.8919	3481.22	3624.82	3619.56	3593.46	3549.35	3589.07	3772.63	3624.86	3527.01
sp|P38787|PANE_YEAST	PAN5	2-dehydropantoate 2-reductase OS=Saccharomyces cerevisiae (strain ATCC 204508 / S288c) OX=559292 GN=PAN5 PE=1 SV=1	829	27	10.799	11.259	10.9486	11.2796	11.5382	11.5101	10.9958	10.7128	10.9569	1975.17	2059.32	2002.53	2063.08	2110.38	2105.23	2011.16	1959.41	2004.06
sp|P16387|ODPA_YEAST	PDA1	Pyruvate dehydrogenase E1 component subunit alpha, mitochondrial OS=Saccharomyces cerevisiae (strain ATCC 204508 / S288c) OX=559292 GN=PDA1 PE=1 SV=2	830	86	11.5129	11.4343	10.9286	10.1704	10.5089	10.4515	11.3344	11.878	11.7809	7033.41	6985.36	6676.41	6213.25	6419.99	6384.98	6924.35	7256.4	7197.12
sp|P22276|RPC2_YEAST	RET1	DNA-directed RNA polymerase III subunit RPC2 OS=Saccharomyces cerevisiae (strain ATCC 204508 / S288c) OX=559292 GN=RET1 PE=1 SV=2	831	52	10.9427	11.1795	11.0957	11.1108	10.8811	10.8292	11.4568	11.5471	10.9571	3994.19	4080.63	4050.04	4055.56	3971.71	3952.78	4181.85	4214.83	3999.46
sp|P39715|ECM1_YEAST	ECM1	Shuttling pre-60S factor ECM1 OS=Saccharomyces cerevisiae (strain ATCC 204508 / S288c) OX=559292 GN=ECM1 PE=1 SV=2	832	20	11.8864	11.9325	11.546	9.64046	10.1584	9.98516	11.8668	11.6185	11.3656	1329.68	1334.83	1291.59	1078.43	1136.37	1116.99	1327.48	1299.7	1271.42
sp|P25569|GID7_YEAST	GID7	Glucose-induced degradation protein 7 OS=Saccharomyces cerevisiae (strain ATCC 204508 / S288c) OX=559292 GN=GID7 PE=1 SV=2	833	13	10.8779	10.245	11.179	12.2011	12.3826	12.8927	10.1882	10.1079	9.92562	492.364	463.72	505.992	552.259	560.471	583.562	461.147	457.513	449.262
sp|P03875|AI1M_YEAST	AI1	Putative COX1/OXI3 intron 1 protein OS=Saccharomyces cerevisiae (strain ATCC 204508 / S288c) OX=559292 GN=AI1 PE=4 SV=2	834	17	11.6979	11.3517	11.9964	10.8641	10.2056	10.3964	10.465	11.582	11.4409	999.223	969.65	1024.73	928.002	871.758	888.05	893.908	989.326	977.276
sp|P00401|COX1_YEAST	COX1	Cytochrome c oxidase subunit 1 OS=Saccharomyces cerevisiae (strain ATCC 204508 / S288c) OX=559292 GN=COX1 PE=1 SV=2	834	3	11.4158	10.7785	10.5123	9.992	11.5636	11.891	11.3673	10.8771	11.6025	82.0589	77.4781	75.5643	71.8246	83.1215	85.4748	81.7105	78.1872	83.4015
sp|P03878|SCE2_YEAST	AI4	Intron-encoded DNA endonuclease aI4 OS=Saccharomyces cerevisiae (strain ATCC 204508 / S288c) OX=559292 GN=AI4 PE=1 SV=3	834	3	12.2172	11.9967	12.0981	11.2866	10.7825	9.9132	11.2497	10.2291	10.2269	127.825	125.517	126.579	118.088	112.814	103.719	117.702	107.024	107.001
sp|Q9ZZX1|SCE4_YEAST	AI5_ALPHA	Intron-encoded DNA endonuclease aI5 alpha OS=Saccharomyces cerevisiae (strain ATCC 204508 / S288c) OX=559292 GN=AI5_ALPHA PE=1 SV=1	834	3	11.5382	12.1554	11.6899	11.151	10.2286	10.5935	9.98575	10.7287	11.9289	128.713	135.598	130.406	124.394	114.105	118.174	111.395	119.683	133.072
sp|P03876|AI2M_YEAST	AI2	Putative COX1/OXI3 intron 2 protein OS=Saccharomyces cerevisiae (strain ATCC 204508 / S288c) OX=559292 GN=AI2 PE=4 SV=2	834	2	13.8843	11.4563	12.2439	10.2638	8.82819	9.91296	10.6473	10.7134	12.0498	72.0403	59.4423	63.5288	53.2549	45.806	51.4344	55.2445	55.5874	62.5215
sp|P22138|RPA2_YEAST	RPA135	DNA-directed RNA polymerase I subunit RPA135 OS=Saccharomyces cerevisiae (strain ATCC 204508 / S288c) OX=559292 GN=RPA135 PE=1 SV=1	835	130	11.2839	11.2822	11.2162	10.9992	10.8068	10.8914	11.3351	11.1665	11.0187	8807.63	8806.34	8754.85	8585.46	8435.24	8501.31	8847.63	8716	8600.66
sp|P15303|SEC23_YEAST	SEC23	Protein transport protein SEC23 OS=Saccharomyces cerevisiae (strain ATCC 204508 / S288c) OX=559292 GN=SEC23 PE=1 SV=1	836	52	10.9893	11.4355	11.2892	10.9518	10.6534	10.6559	11.4967	11.3854	11.1427	4424.39	4604.03	4545.12	4409.26	4289.15	4290.16	4628.65	4583.85	4486.12
sp|P53111|ARI1_YEAST	ARI1	NADPH-dependent aldehyde reductase ARI1 OS=Saccharomyces cerevisiae (strain ATCC 204508 / S288c) OX=559292 GN=ARI1 PE=1 SV=1	837	42	10.0931	10.6415	10.3808	12.8038	12.5848	12.3311	9.99582	10.5203	10.6488	2873.86	3030.03	2955.8	3645.72	3583.34	3511.13	2846.18	2995.51	3032.1
sp|P53183|YGD9_YEAST	YGL039W	Putative uncharacterized oxidoreductase YGL039W OS=Saccharomyces cerevisiae (strain ATCC 204508 / S288c) OX=559292 GN=YGL039W PE=1 SV=1	837	17	10.4039	11.0731	10.7238	12.2789	11.034	10.9019	11.5358	11.3023	10.7464	524.562	558.301	540.687	619.094	556.329	549.666	581.63	569.856	541.826
sp|P39960|BEM2_YEAST	BEM2	GTPase-activating protein BEM2/IPL2 OS=Saccharomyces cerevisiae (strain ATCC 204508 / S288c) OX=559292 GN=BEM2 PE=1 SV=1	838	90	11.2032	11.3705	11.6601	10.9392	10.5527	10.4324	11.3991	11.2101	11.2326	4915.09	4988.52	5115.54	4799.29	4629.73	4576.95	5001.07	4918.11	4928.02
sp|P07703|RPAC1_YEAST	RPC40	DNA-directed RNA polymerases I and III subunit RPAC1 OS=Saccharomyces cerevisiae (strain ATCC 204508 / S288c) OX=559292 GN=RPC40 PE=1 SV=1	839	35	11.3982	11.7559	10.894	10.4165	10.8208	10.9126	11.3343	11.097	11.3706	3148.96	3247.8	3009.68	2877.77	2989.45	3014.82	3131.31	3065.75	3141.35
sp|P25357|SNT1_YEAST	SNT1	Probable DNA-binding protein SNT1 OS=Saccharomyces cerevisiae (strain ATCC 204508 / S288c) OX=559292 GN=SNT1 PE=1 SV=2	840	25	10.8928	11.2983	11.6878	11.19	10.7117	10.9231	11.4579	11.038	10.8003	1139.4	1181.81	1222.56	1170.48	1120.46	1142.57	1198.51	1154.59	1129.72
sp|P38075|PDX3_YEAST	PDX3	Pyridoxamine 5'-phosphate oxidase OS=Saccharomyces cerevisiae (strain ATCC 204508 / S288c) OX=559292 GN=PDX3 PE=1 SV=1	841	33	11.5651	10.8439	10.8409	11.0169	12.0191	11.4104	10.6099	10.4781	11.2158	2055.23	1927.07	1926.54	1957.82	2135.91	2027.74	1885.48	1862.06	1993.15
sp|P22147|XRN1_YEAST	XRN1	5'-3' exoribonuclease 1 OS=Saccharomyces cerevisiae (strain ATCC 204508 / S288c) OX=559292 GN=XRN1 PE=1 SV=1	842	160	11.0014	11.2445	11.9409	10.6807	10.3284	10.226	11.789	11.5025	11.2865	10172.4	10397.2	11041.1	9875.88	9550.11	9455.41	10900.7	10635.8	10436
sp|Q12428|PRPD_YEAST	PDH1	Probable 2-methylcitrate dehydratase OS=Saccharomyces cerevisiae (strain ATCC 204508 / S288c) OX=559292 GN=PDH1 PE=1 SV=1	843	15	9.26381	9.21315	9.94294	14.4804	13.2735	13.1136	9.71386	9.8794	11.1193	339.901	338.043	364.819	531.304	487.023	481.157	356.414	362.488	407.981
sp|P40457|MLP2_YEAST	MLP2	Protein MLP2 OS=Saccharomyces cerevisiae (strain ATCC 204508 / S288c) OX=559292 GN=MLP2 PE=1 SV=1	844	83	11.0618	11.1265	11.7486	10.8804	10.3743	10.5749	11.4843	11.4995	11.2497	4045.27	4068.96	4296.45	3978.95	3793.86	3867.23	4199.79	4205.36	4113.98
sp|P25808|SPB4_YEAST	SPB4	ATP-dependent rRNA helicase SPB4 OS=Saccharomyces cerevisiae (strain ATCC 204508 / S288c) OX=559292 GN=SPB4 PE=1 SV=1	845	41	11.2559	11.8593	11.5422	10.5493	10.287	10.5221	11.4495	11.3532	11.1814	3188.46	3359.39	3269.55	2988.3	2913.99	2980.6	3243.28	3216	3167.36
sp|P32770|NRP1_YEAST	NRP1	Asparagine-rich protein OS=Saccharomyces cerevisiae (strain ATCC 204508 / S288c) OX=559292 GN=NRP1 PE=1 SV=2	846	23	11.4702	11.7426	11.3388	9.64179	9.89914	10.0048	11.9246	11.8569	12.1211	1008.59	1032.54	997.039	847.816	870.445	879.736	1048.55	1042.59	1065.83
sp|P06701|SIR3_YEAST	SIR3	Regulatory protein SIR3 OS=Saccharomyces cerevisiae (strain ATCC 204508 / S288c) OX=559292 GN=SIR3 PE=1 SV=6	847	21	10.9307	10.6289	11.5351	10.8247	11.1719	10.9197	11.9113	11.3362	10.7415	764.697	743.584	806.984	757.284	781.57	763.93	833.304	793.069	751.467
sp|P40472|SIM1_YEAST	SIM1	Probable secreted beta-glucosidase SIM1 OS=Saccharomyces cerevisiae (strain ATCC 204508 / S288c) OX=559292 GN=SIM1 PE=1 SV=2	848	5	12.232	12.7845	9.43987	9.30211	11.8302	9.991	10.8059	11.8507	11.7637	223.072	233.147	172.152	169.639	215.743	182.202	197.063	216.118	214.53
sp|P53616|SUN4_YEAST	SUN4	Probable secreted beta-glucosidase SUN4 OS=Saccharomyces cerevisiae (strain ATCC 204508 / S288c) OX=559292 GN=SUN4 PE=1 SV=1	848	2	10.884	12.8613	10.314	10.7983	10.1584	10.6556	9.68775	12.6971	11.9436	108.126	127.768	102.462	107.274	100.916	105.857	96.2413	126.137	118.651
sp|Q01896|ATN2_YEAST	ENA2	Sodium transport ATPase 2 OS=Saccharomyces cerevisiae (strain ATCC 204508 / S288c) OX=559292 GN=ENA2 PE=1 SV=1	849	44	10.9001	11.5261	12.0536	10.4825	9.99644	10.3094	11.8885	11.679	11.1643	3020.96	3194.45	3340.66	2905.23	2770.51	2857.25	3294.91	3236.83	3094.2
sp|P13587|ATN1_YEAST	ENA1	Sodium transport ATPase 1 OS=Saccharomyces cerevisiae (strain ATCC 204508 / S288c) OX=559292 GN=ENA1 PE=1 SV=1	849	1	12.0031	11.2322	13.0922	8.31753	7.91704	9.63236	13.2912	14.0052	10.5091	32.6067	30.5126	35.5653	22.5947	21.5068	26.1665	36.1059	38.0455	28.5481
sp|Q06078|UTP21_YEAST	UTP21	U3 small nucleolar RNA-associated protein 21 OS=Saccharomyces cerevisiae (strain ATCC 204508 / S288c) OX=559292 GN=UTP21 PE=1 SV=1	850	49	11.3011	11.6819	11.356	10.8155	10.7383	10.7218	10.962	11.4076	11.0156	2929.91	3028.62	2944.14	2804.02	2784	2779.73	2842	2957.52	2855.9
sp|P00830|ATPB_YEAST	ATP2	ATP synthase subunit beta, mitochondrial OS=Saccharomyces cerevisiae (strain ATCC 204508 / S288c) OX=559292 GN=ATP2 PE=1 SV=2	851	162	11.1254	10.3967	10.5255	11.7349	11.9089	12.0594	10.3965	10.4012	11.4516	9745.46	9107.17	9220.01	10279.4	10431.8	10563.7	9106.99	9111.1	10031.2
sp|P25358|ELO2_YEAST	ELO2	Elongation of fatty acids protein 2 OS=Saccharomyces cerevisiae (strain ATCC 204508 / S288c) OX=559292 GN=ELO2 PE=1 SV=1	852	16	10.4815	11.0715	11.5965	11.6674	11.1961	11.3952	10.8336	11.2097	10.5484	795.874	840.679	880.538	885.923	850.134	865.257	822.612	851.172	800.958
sp|P37012|PGM2_YEAST	PGM2	Phosphoglucomutase 2 OS=Saccharomyces cerevisiae (strain ATCC 204508 / S288c) OX=559292 GN=PGM2 PE=1 SV=1	853	59	20.4469	9.08195	8.981	9.13893	9.74634	10.059	8.633	9.49546	14.4174	10442.6	4638.29	4586.73	4667.39	4977.6	5137.27	4409.01	4849.48	7363.2
sp|P33401|PGM1_YEAST	PGM1	Phosphoglucomutase 1 OS=Saccharomyces cerevisiae (strain ATCC 204508 / S288c) OX=559292 GN=PGM1 PE=1 SV=1	853	42	9.70572	10.0407	10.6975	13.2129	12.5722	12.5861	10.4107	10.5999	10.1743	3484.22	3604.48	3840.26	4743.24	4513.24	4518.22	3737.3	3805.21	3652.42
sp|Q12273|YO11B_YEAST	TY1B-OL	Transposon Ty1-OL Gag-Pol polyprotein OS=Saccharomyces cerevisiae (strain ATCC 204508 / S288c) OX=559292 GN=TY1B-OL PE=3 SV=1	854	145	8.09711	8.49101	8.34988	17.5769	17.0858	16.0726	8.28612	8.07212	7.96849	6727.63	7054.92	6937.65	14604.1	14196.1	13354.2	6884.67	6706.87	6620.77
sp|P0CX68|YL11A_YEAST	TY1A-LR1	Transposon Ty1-LR1 Gag polyprotein OS=Saccharomyces cerevisiae (strain ATCC 204508 / S288c) OX=559292 GN=TY1A-LR1 PE=2 SV=1	854	133	7.97869	8.10422	8.01193	16.993	18.4173	17.3381	7.91344	7.45586	7.78748	7626.44	7746.43	7658.21	16242.8	17604.2	16572.7	7564.07	7126.7	7443.67
sp|Q03494|YD22B_YEAST	TY2B-DR2	Transposon Ty2-DR2 Gag-Pol polyprotein OS=Saccharomyces cerevisiae (strain ATCC 204508 / S288c) OX=559292 GN=TY2B-DR2 PE=3 SV=2	854	36	9.16201	10.1169	10.6537	14.437	12.9676	12.9331	9.96293	10.5773	9.1894	1259.46	1390.73	1464.52	1984.59	1782.61	1777.86	1369.56	1454.02	1263.23
sp|Q12439|YO21A_YEAST	TY2A-OR1	Transposon Ty2-OR1 Gag polyprotein OS=Saccharomyces cerevisiae (strain ATCC 204508 / S288c) OX=559292 GN=TY2A-OR1 PE=3 SV=1	854	21	8.18303	9.0583	9.44841	16.0246	15.3614	14.8531	9.11139	9.59399	8.36579	1671.85	1850.67	1930.37	3273.94	3138.43	3034.58	1861.52	1960.12	1709.19
sp|Q99337|YN12B_YEAST	TY1B-NL2	Transposon Ty1-NL2 Gag-Pol polyprotein OS=Saccharomyces cerevisiae (strain ATCC 204508 / S288c) OX=559292 GN=TY1B-NL2 PE=3 SV=1	854	20	8.58844	9.28159	10.3268	15.15	13.7239	13.9977	8.87327	10.5873	9.47091	717.296	775.187	862.48	1265.31	1146.21	1169.07	741.085	884.24	790.999
sp|Q12391|YN11A_YEAST	TY1A-NL1	Transposon Ty1-NL1 Gag polyprotein OS=Saccharomyces cerevisiae (strain ATCC 204508 / S288c) OX=559292 GN=TY1A-NL1 PE=2 SV=1	854	19	8.68773	8.87478	8.30474	17.6525	16.9983	16.5103	7.32422	7.61757	8.02978	1587.94	1622.13	1517.94	3226.53	3106.95	3017.75	1338.72	1392.34	1467.68
sp|Q04214|YM13B_YEAST	TY1B-MR1	Transposon Ty1-MR1 Gag-Pol polyprotein OS=Saccharomyces cerevisiae (strain ATCC 204508 / S288c) OX=559292 GN=TY1B-MR1 PE=1 SV=2	854	14	8.32597	8.6672	8.92564	16.7758	16.4117	15.6884	8.51506	8.42352	8.26667	882.025	918.174	945.552	1777.18	1738.6	1661.98	902.057	892.36	875.744
sp|O13535|YH11B_YEAST	TY1B-H	Transposon Ty1-H Gag-Pol polyprotein OS=Saccharomyces cerevisiae (strain ATCC 204508 / S288c) OX=559292 GN=TY1B-H PE=3 SV=1	854	12	8.48378	8.00984	9.03603	17.2279	16.0213	15.9291	8.64898	8.45353	8.18943	329.468	311.063	350.915	669.048	622.19	618.609	335.884	328.293	318.037
sp|Q03964|YD17A_YEAST	TY1A-DR2	Transposon Ty1-DR2 Gag polyprotein OS=Saccharomyces cerevisiae (strain ATCC 204508 / S288c) OX=559292 GN=TY1A-DR2 PE=3 SV=1	854	11	8.83014	8.99853	10.1776	15.5748	15.8029	15.1414	7.8372	9.06567	8.57169	288.889	294.398	332.974	509.548	517.012	495.37	256.404	296.594	280.433
sp|P0C2I6|YL13B_YEAST	TY1B-LR3	Transposon Ty1-LR3 Gag-Pol polyprotein OS=Saccharomyces cerevisiae (strain ATCC 204508 / S288c) OX=559292 GN=TY1B-LR3 PE=3 SV=1	854	8	8.61676	7.84083	9.93848	16.5094	15.8125	16.0294	7.71603	8.53846	8.99821	192.074	174.778	221.536	368.007	352.471	357.306	171.996	190.328	200.576
sp|P25384|YC21B_YEAST	TY2B-C	Transposon Ty2-C Gag-Pol polyprotein OS=Saccharomyces cerevisiae (strain ATCC 204508 / S288c) OX=559292 GN=TY2B-C PE=3 SV=2	854	2	10.4114	10.7493	10.2609	12.5029	12.6054	11.021	9.35318	12.1734	10.9225	56.3857	58.2158	55.5703	67.7127	68.2676	59.6868	50.6545	65.9281	59.1536
sp|P0C2I3|YD15B_YEAST	TY1B-DR6	Transposon Ty1-DR6 Gag-Pol polyprotein OS=Saccharomyces cerevisiae (strain ATCC 204508 / S288c) OX=559292 GN=TY1B-DR6 PE=3 SV=1	854	1	11.2958	10.448	12.8579	10.3752	9.33509	9.9208	10.8863	11.6136	13.2672	27.6449	25.5702	31.4681	25.392	22.8464	24.2799	26.6427	28.4228	32.4698
sp|Q07791|YD23B_YEAST	TY2B-DR3	Transposon Ty2-DR3 Gag-Pol polyprotein OS=Saccharomyces cerevisiae (strain ATCC 204508 / S288c) OX=559292 GN=TY2B-DR3 PE=3 SV=1	854	1	7.38435	9.59972	12.0892	9.99643	11.1429	10.7128	18.3133	11.2617	9.49952	8.27963	10.7636	13.5549	11.2084	12.4939	12.0117	20.5337	12.627	10.6513
sp|P20967|ODO1_YEAST	KGD1	2-oxoglutarate dehydrogenase, mitochondrial OS=Saccharomyces cerevisiae (strain ATCC 204508 / S288c) OX=559292 GN=KGD1 PE=1 SV=2	855	73	10.9578	9.99223	10.159	12.4364	12.7867	12.7383	9.93649	9.94384	11.0493	5163.51	4708.53	4787.1	5860.27	6025.32	6002.52	4682.26	4685.73	5206.66
sp|P53972|RCM1_YEAST	RCM1	25S rRNA (cytosine(2278)-C(5))-methyltransferase OS=Saccharomyces cerevisiae (strain ATCC 204508 / S288c) OX=559292 GN=RCM1 PE=1 SV=1	856	22	10.7832	11.044	11.3727	11.4465	11.1565	10.9898	11.0949	11.3225	10.7899	902.573	924.402	951.919	958.094	933.825	919.867	928.667	947.717	903.139
sp|Q06543|GPN3_YEAST	GPN3	GPN-loop GTPase 3 OS=Saccharomyces cerevisiae (strain ATCC 204508 / S288c) OX=559292 GN=GPN3 PE=1 SV=1	857	9	10.6112	10.7483	11.3291	11.733	11.1676	10.8606	11.3799	10.9864	11.1839	457.241	463.149	488.173	505.58	481.215	467.987	490.365	473.409	481.918
sp|Q04005|LIC4_YEAST	ATC1	Protein ATC1/LIC4 OS=Saccharomyces cerevisiae (strain ATCC 204508 / S288c) OX=559292 GN=ATC1 PE=1 SV=1	858	3	10.4393	11.1431	10.7939	11.8861	11.1678	10.6655	11.3437	10.7076	11.8529	93.1468	99.427	96.3112	106.057	99.6476	95.1657	101.217	95.5406	105.76
sp|P36520|RM10_YEAST	MRPL10	54S ribosomal protein L10, mitochondrial OS=Saccharomyces cerevisiae (strain ATCC 204508 / S288c) OX=559292 GN=MRPL10 PE=1 SV=2	859	37	10.9476	10.5916	10.9899	11.669	11.5704	11.645	11.0192	10.6215	10.946	2420.23	2341.54	2429.58	2579.72	2557.91	2574.41	2436.06	2348.14	2419.89
sp|P80210|PURA_YEAST	ADE12	Adenylosuccinate synthetase OS=Saccharomyces cerevisiae (strain ATCC 204508 / S288c) OX=559292 GN=ADE12 PE=1 SV=3	860	43	11.6144	9.93322	10.5126	12.4317	12.4903	12.4271	9.26086	9.92442	11.4053	6329.01	5412.87	5728.61	6774.34	6806.32	6771.86	5046.49	5408.08	6215.07
sp|P38266|AIM3_YEAST	AIM3	Altered inheritance of mitochondria protein 3 OS=Saccharomyces cerevisiae (strain ATCC 204508 / S288c) OX=559292 GN=AIM3 PE=1 SV=3	861	20	9.55826	9.28437	10.1091	14.5607	13.8692	13.9867	9.47404	9.62472	9.53289	1020.66	991.413	1079.48	1554.83	1481	1493.54	1011.67	1027.76	1017.95
sp|P38879|NACA_YEAST	EGD2	Nascent polypeptide-associated complex subunit alpha OS=Saccharomyces cerevisiae (strain ATCC 204508 / S288c) OX=559292 GN=EGD2 PE=1 SV=3	862	49	12.0741	13.4061	11.7148	9.74717	9.31665	9.55367	11.7418	10.9848	11.4609	6039.79	6706.09	5860.1	4875.81	4660.45	4779.01	5873.56	5494.93	5733.08
sp|P53184|PNC1_YEAST	PNC1	Nicotinamidase OS=Saccharomyces cerevisiae (strain ATCC 204508 / S288c) OX=559292 GN=PNC1 PE=1 SV=1	863	29	12.1363	9.06915	9.73626	12.9366	12.9123	13.2718	8.67862	9.63125	11.6277	1939.33	1449.22	1555.82	2067.23	2063.34	2120.79	1386.81	1539.04	1858.07
sp|P36081|PSG1_YEAST	PSG1	PMA1 stabilization in the Golgi protein 1 OS=Saccharomyces cerevisiae (strain ATCC 204508 / S288c) OX=559292 GN=PSG1 PE=1 SV=1	864	16	11.4125	11.5368	11.6697	10.9192	10.439	10.3482	11.1173	11.3509	11.2064	1379.56	1394.59	1410.66	1319.94	1261.88	1250.9	1343.88	1372.11	1354.64
sp|Q03799|RT08_YEAST	MRPS8	37S ribosomal protein S8, mitochondrial OS=Saccharomyces cerevisiae (strain ATCC 204508 / S288c) OX=559292 GN=MRPS8 PE=1 SV=1	865	18	10.6453	11.2429	9.90516	10.8201	11.7505	11.4771	9.91647	12.2208	12.0218	676.105	714.061	629.097	687.204	746.296	728.932	629.815	776.168	763.527
sp|P53275|YG37_YEAST	YGR127W	Uncharacterized protein YGR127W OS=Saccharomyces cerevisiae (strain ATCC 204508 / S288c) OX=559292 GN=YGR127W PE=1 SV=1	866	1	11.7353	11.2213	12.0496	11.3982	10.7118	10.1215	11.0576	12.5259	9.17881	42.4491	40.5901	43.5861	41.2297	38.7472	36.6117	39.9979	45.3089	33.2018
sp|P11792|SCH9_YEAST	SCH9	Serine/threonine-protein kinase SCH9 OS=Saccharomyces cerevisiae (strain ATCC 204508 / S288c) OX=559292 GN=SCH9 PE=1 SV=3	867	20	11.806	11.802	11.5969	9.74271	10.1786	10.143	11.633	11.5493	11.5483	1292.45	1292.01	1269.55	1066.57	1114.29	1110.39	1273.51	1264.35	1264.23
sp|P53070|MTO1_YEAST	MTO1	Mitochondrial translation optimization protein 1 OS=Saccharomyces cerevisiae (strain ATCC 204508 / S288c) OX=559292 GN=MTO1 PE=1 SV=2	868	10	10.4325	10.578	10.3488	11.5211	11.7557	12.0013	11.2429	11.2402	10.8795	285.906	289.894	283.614	315.741	322.17	328.9	308.115	308.043	298.158
sp|P13099|TOP3_YEAST	TOP3	DNA topoisomerase 3 OS=Saccharomyces cerevisiae (strain ATCC 204508 / S288c) OX=559292 GN=TOP3 PE=1 SV=1	869	2	10.2431	9.48406	10.6062	11.8024	10.6733	10.7339	11.9364	12.9761	11.5446	82.3523	76.2499	85.2717	94.8891	85.8108	86.2981	95.9665	104.325	92.816
sp|P11075|SEC7_YEAST	SEC7	Protein transport protein SEC7 OS=Saccharomyces cerevisiae (strain ATCC 204508 / S288c) OX=559292 GN=SEC7 PE=1 SV=2	870	92	10.8373	11.0877	11.3541	11.3124	10.6972	10.8332	11.4786	11.3379	11.0616	4811.17	4922.35	5040.63	5022.09	4748.99	4809.35	5095.87	5033.42	4910.75
sp|P80967|TOM5_YEAST	TOM5	Mitochondrial import receptor subunit TOM5 OS=Saccharomyces cerevisiae (strain ATCC 204508 / S288c) OX=559292 GN=TOM5 PE=1 SV=1	871	13	10.9218	10.9645	12.6533	10.1043	10.3707	10.4623	12.6021	10.2349	11.6863	458.024	459.815	530.637	423.741	434.914	438.757	528.49	429.217	490.085
sp|P20604|PP11_YEAST	SIT4	Serine/threonine-protein phosphatase PP1-1 OS=Saccharomyces cerevisiae (strain ATCC 204508 / S288c) OX=559292 GN=SIT4 PE=1 SV=1	872	17	11.6511	11.3674	11.5083	10.1301	10.6612	10.5656	11.1028	11.633	11.3806	628.004	612.713	620.305	546.02	574.649	569.495	598.449	627.029	613.425
sp|P32345|PP4C_YEAST	PPH3	Serine/threonine-protein phosphatase 4 catalytic subunit OS=Saccharomyces cerevisiae (strain ATCC 204508 / S288c) OX=559292 GN=PPH3 PE=1 SV=2	873	12	10.9605	10.5854	11.2938	11.4464	11.2608	11.2535	10.8982	11.2726	11.0288	717.289	692.739	739.099	749.085	736.943	736.461	713.208	737.713	721.756
sp|Q12207|NCE2_YEAST	NCE102	Non-classical export protein 2 OS=Saccharomyces cerevisiae (strain ATCC 204508 / S288c) OX=559292 GN=NCE102 PE=1 SV=1	874	10	11.8163	11.12	11.1107	9.79646	10.714	10.144	10.1659	12.5181	12.6145	1413.53	1330.23	1329.12	1171.9	1281.66	1213.47	1216.1	1497.47	1509.01
sp|Q08732|HRK1_YEAST	HRK1	Serine/threonine-protein kinase HRK1 OS=Saccharomyces cerevisiae (strain ATCC 204508 / S288c) OX=559292 GN=HRK1 PE=1 SV=1	875	40	11.2478	11.0292	11.2394	11.7773	11.4152	11.3562	10.7593	10.4103	10.7653	3209.7	3147.3	3207.29	3360.79	3257.44	3240.63	3070.27	2970.69	3072
sp|Q03361|JIP4_YEAST	JIP4	Uncharacterized protein JIP4 OS=Saccharomyces cerevisiae (strain ATCC 204508 / S288c) OX=559292 GN=JIP4 PE=1 SV=2	876	18	10.8346	10.5409	11.7596	11.3973	11.1788	11.4191	11.327	10.9527	10.5899	667.857	649.753	724.878	702.548	689.079	703.889	698.215	675.138	652.779
sp|Q02629|NU100_YEAST	NUP100	Nucleoporin NUP100/NSP100 OS=Saccharomyces cerevisiae (strain ATCC 204508 / S288c) OX=559292 GN=NUP100 PE=1 SV=1	877	30	11.4061	12.4341	11.9945	10.1016	9.9043	9.85679	11.6114	11.6217	11.0694	1718.21	1873.07	1806.84	1521.71	1491.98	1484.82	1749.13	1750.69	1667.49
sp|P31374|PSK1_YEAST	PSK1	Serine/threonine-protein kinase PSK1 OS=Saccharomyces cerevisiae (strain ATCC 204508 / S288c) OX=559292 GN=PSK1 PE=1 SV=2	878	30	11.4856	10.4922	11.7473	11.1979	10.6547	10.6356	10.7753	11.4071	11.6044	1285.82	1174.62	1315.12	1253.61	1192.8	1190.67	1206.3	1277.04	1299.13
sp|Q08217|PSK2_YEAST	PSK2	Serine/threonine-protein kinase PSK2 OS=Saccharomyces cerevisiae (strain ATCC 204508 / S288c) OX=559292 GN=PSK2 PE=1 SV=1	878	17	11.8089	11.5374	12.5553	10.3189	9.72492	9.42098	11.5027	11.9889	11.142	632.36	617.819	672.331	552.569	520.763	504.487	615.965	641.997	596.644
sp|P38758|TDA3_YEAST	TDA3	Putative oxidoreductase TDA3 OS=Saccharomyces cerevisiae (strain ATCC 204508 / S288c) OX=559292 GN=TDA3 PE=1 SV=2	879	19	11.6366	10.5314	11.4323	10.9968	10.7257	11.1293	10.2905	11.2911	11.9662	1409.6	1275.72	1384.85	1332.1	1299.25	1348.15	1246.54	1367.75	1449.52
sp|Q12359|ATO3_YEAST	ATO3	Ammonia transport outward protein 3 OS=Saccharomyces cerevisiae (strain ATCC 204508 / S288c) OX=559292 GN=ATO3 PE=1 SV=1	880	5	12.671	13.5084	12.4311	10.1777	8.19137	8.31968	12.2328	11.8544	10.6136	447.125	476.676	438.66	359.146	289.052	293.58	431.663	418.309	374.528
sp|P22768|ASSY_YEAST	ARG1	Argininosuccinate synthase OS=Saccharomyces cerevisiae (strain ATCC 204508 / S288c) OX=559292 GN=ARG1 PE=1 SV=3	881	60	11.0344	9.46122	10.4894	12.5535	13.2537	13.0519	9.25444	9.51639	11.3851	5872.09	5034.9	5582.05	6680.49	7053.09	6945.71	4924.86	5064.26	6058.7
sp|P34078|LTV1_YEAST	LTV1	Protein LTV1 OS=Saccharomyces cerevisiae (strain ATCC 204508 / S288c) OX=559292 GN=LTV1 PE=1 SV=2	882	27	10.0586	10.6457	10.877	12.3178	11.7942	12.6668	10.6642	10.4029	10.5726	2249.4	2380.7	2432.42	2754.64	2637.54	2832.68	2384.84	2326.41	2364.35
sp|P38836|ECM14_YEAST	ECM14	Putative metallocarboxypeptidase ECM14 OS=Saccharomyces cerevisiae (strain ATCC 204508 / S288c) OX=559292 GN=ECM14 PE=1 SV=1	883	20	11.2895	12.1002	10.7741	10.472	10.439	10.533	11.1605	11.888	11.3438	857.029	918.574	817.906	794.969	792.469	799.599	847.239	902.465	861.157
sp|P25042|ROX1_YEAST	ROX1	Repressor ROX1 OS=Saccharomyces cerevisiae (strain ATCC 204508 / S288c) OX=559292 GN=ROX1 PE=1 SV=1	884	6	10.8521	11.1127	11.4151	11.0461	10.721	10.812	11.4987	12.0582	10.484	146.3	149.814	153.891	148.916	144.534	145.76	155.018	162.561	141.338
sp|P40361|YJH0_YEAST	YJL070C	Inactive deaminase YJL070C OS=Saccharomyces cerevisiae (strain ATCC 204508 / S288c) OX=559292 GN=YJL070C PE=1 SV=1	885	9	10.9568	10.3579	11.1916	12.1897	11.5001	11.8526	10.4354	10.5661	10.9498	401.193	379.262	409.786	446.336	421.083	433.99	382.101	386.883	400.935
sp|P89105|CTR9_YEAST	CTR9	RNA polymerase-associated protein CTR9 OS=Saccharomyces cerevisiae (strain ATCC 204508 / S288c) OX=559292 GN=CTR9 PE=1 SV=3	886	68	10.3305	10.3154	10.6571	12.9806	12.4644	12.2817	10.2748	10.4045	10.2911	3838.57	3832.98	3959.92	4823.27	4631.47	4563.59	3817.87	3866.06	3823.92
sp|Q06631|BFR2_YEAST	BFR2	Protein BFR2 OS=Saccharomyces cerevisiae (strain ATCC 204508 / S288c) OX=559292 GN=BFR2 PE=1 SV=1	887	55	10.5261	10.7264	10.5113	12.3554	12.2018	12.1029	10.4084	10.7261	10.4415	3350.55	3414.3	3345.83	3932.82	3883.91	3852.43	3313.08	3414.2	3323.62
sp|P04147|PABP_YEAST	PAB1	Polyadenylate-binding protein, cytoplasmic and nuclear OS=Saccharomyces cerevisiae (strain ATCC 204508 / S288c) OX=559292 GN=PAB1 PE=1 SV=4	888	181	11.2643	11.7478	11.8331	9.93934	9.92987	9.96945	12.0954	11.5532	11.6675	16600.1	17312.6	17438.3	14647.5	14633.5	14691.9	17824.9	17025.9	17194.2
sp|Q01080|RPA49_YEAST	RPA49	DNA-directed RNA polymerase I subunit RPA49 OS=Saccharomyces cerevisiae (strain ATCC 204508 / S288c) OX=559292 GN=RPA49 PE=1 SV=2	889	47	11.1675	10.9078	11.196	11.6124	10.9596	11.2988	11.2265	11.0124	10.6191	4023.86	3930.3	4034.12	4184.18	3948.95	4071.19	4045.13	3967.98	3826.25
sp|P53199|ERG26_YEAST	ERG26	Sterol-4-alpha-carboxylate 3-dehydrogenase, decarboxylating OS=Saccharomyces cerevisiae (strain ATCC 204508 / S288c) OX=559292 GN=ERG26 PE=1 SV=1	890	39	11.2362	11.4497	11.6457	10.5679	10.2471	10.5389	11.1987	11.7143	11.4015	3082.12	3140.7	3194.47	2898.82	2810.83	2890.85	3071.83	3213.28	3127.47
sp|P38295|MCFS2_YEAST	EHT1	Medium-chain fatty acid ethyl ester synthase/esterase 2 OS=Saccharomyces cerevisiae (strain ATCC 204508 / S288c) OX=559292 GN=EHT1 PE=1 SV=1	891	52	11.2973	10.7101	11.0567	11.3841	11.373	11.1555	11.1108	10.9193	10.9932	4092.86	3880.12	4005.69	4124.28	4120.27	4041.48	4025.3	3955.9	3982.68
sp|P53846|LTO1_YEAST	LTO1	Protein LTO1 OS=Saccharomyces cerevisiae (strain ATCC 204508 / S288c) OX=559292 GN=LTO1 PE=1 SV=2	892	8	9.9178	10.5265	11.1304	12.3894	11.3032	11.4714	11.0693	11.22	10.9719	360.157	382.261	404.193	449.911	410.467	416.574	401.973	407.446	398.435
sp|P16547|OM45_YEAST	OM45	Mitochondrial outer membrane protein OM45 OS=Saccharomyces cerevisiae (strain ATCC 204508 / S288c) OX=559292 GN=OM45 PE=1 SV=2	893	34	15.3392	8.27308	9.11122	12.0084	13.1303	12.4181	7.79705	9.17211	12.7506	3267.76	1762.44	1940.99	2558.18	2797.18	2645.47	1661.03	1953.96	2716.3
sp|P07884|MOD5_YEAST	MOD5	tRNA dimethylallyltransferase OS=Saccharomyces cerevisiae (strain ATCC 204508 / S288c) OX=559292 GN=MOD5 PE=1 SV=2	894	28	10.7404	10.9611	11.7682	11.5048	10.7382	10.8226	10.9791	11.5878	10.8978	1814.63	1851.92	1988.28	1943.77	1814.26	1828.52	1854.96	1957.8	1841.22
sp|P50105|TAF4_YEAST	TAF4	Transcription initiation factor TFIID subunit 4 OS=Saccharomyces cerevisiae (strain ATCC 204508 / S288c) OX=559292 GN=TAF4 PE=1 SV=1	895	21	10.7652	11.0898	11.1736	11.1995	11.6548	11.0701	11.6169	10.5776	10.8524	911.143	938.617	945.707	947.901	986.433	936.949	983.224	895.259	918.518
sp|P40467|ASG1_YEAST	ASG1	Activator of stress genes 1 OS=Saccharomyces cerevisiae (strain ATCC 204508 / S288c) OX=559292 GN=ASG1 PE=1 SV=1	896	15	11.7153	11.4908	11.594	10.2294	10.1895	10.0248	12.0249	11.3014	11.4299	620.583	608.688	614.159	541.871	539.757	531.031	636.981	598.656	605.466
sp|P38626|NCB5R_YEAST	CBR1	NADH-cytochrome b5 reductase 1 OS=Saccharomyces cerevisiae (strain ATCC 204508 / S288c) OX=559292 GN=CBR1 PE=1 SV=2	897	56	11.4868	11.6627	11.3858	10.272	10.2201	10.1332	11.4497	11.6677	11.7219	4015.54	4077.02	3980.2	3590.87	3572.72	3542.35	4002.54	4078.76	4097.72
sp|P38716|YHR2_YEAST	YHR112C	Uncharacterized trans-sulfuration enzyme YHR112C OS=Saccharomyces cerevisiae (strain ATCC 204508 / S288c) OX=559292 GN=YHR112C PE=1 SV=1	898	14	12.2347	9.49297	10.7477	10.8923	11.7441	11.443	10.1978	11.622	11.6255	728.256	565.059	639.745	648.35	699.056	681.131	607.015	691.785	691.993
sp|Q12460|NOP56_YEAST	NOP56	Nucleolar protein 56 OS=Saccharomyces cerevisiae (strain ATCC 204508 / S288c) OX=559292 GN=NOP56 PE=1 SV=1	899	142	11.1879	11.5319	11.0154	10.9086	10.8764	10.8624	11.514	11.0414	11.0619	13589.4	14007.2	13379.8	13250.1	13211	13193.9	13985.4	13411.4	13436.3
sp|Q12499|NOP58_YEAST	NOP58	Nucleolar protein 58 OS=Saccharomyces cerevisiae (strain ATCC 204508 / S288c) OX=559292 GN=NOP58 PE=1 SV=1	899	73	11.2789	11.3364	11.1846	10.5135	10.9516	10.8067	11.5567	11.169	11.2026	7158.54	7195.08	7098.74	6672.78	6950.85	6858.85	7334.9	7088.79	7110.15
sp|P32486|KRE6_YEAST	KRE6	Beta-glucan synthesis-associated protein KRE6 OS=Saccharomyces cerevisiae (strain ATCC 204508 / S288c) OX=559292 GN=KRE6 PE=1 SV=2	900	26	10.4745	10.2088	11.189	11.6048	12.1368	12.1755	10.7522	10.298	11.1604	896.311	873.581	957.455	993.034	1038.56	1041.87	920.078	881.212	955.006
sp|P33336|SKN1_YEAST	SKN1	Beta-glucan synthesis-associated protein SKN1 OS=Saccharomyces cerevisiae (strain ATCC 204508 / S288c) OX=559292 GN=SKN1 PE=1 SV=1	900	7	10.6516	11.187	10.8445	11.9804	11.5022	11.9004	10.4908	10.7322	10.7109	228.861	240.363	233.004	257.411	247.135	255.693	225.405	230.591	230.134
sp|Q06679|UTP4_YEAST	UTP4	U3 small nucleolar RNA-associated protein 4 OS=Saccharomyces cerevisiae (strain ATCC 204508 / S288c) OX=559292 GN=UTP4 PE=1 SV=1	901	49	11.1772	11.3759	10.9274	10.9901	10.7527	10.8655	11.5975	11.2622	11.0515	3541.52	3604.49	3462.37	3482.25	3407.02	3442.75	3674.71	3568.45	3501.69
sp|Q04264|PDS5_YEAST	PDS5	Sister chromatid cohesion protein PDS5 OS=Saccharomyces cerevisiae (strain ATCC 204508 / S288c) OX=559292 GN=PDS5 PE=1 SV=1	902	55	10.9821	10.707	11.0396	11.6095	11.4423	11.3877	11.0094	10.9974	10.8251	2472.71	2410.77	2485.67	2613.99	2576.33	2564.04	2478.85	2476.15	2437.37
sp|P47079|TCPQ_YEAST	CCT8	T-complex protein 1 subunit theta OS=Saccharomyces cerevisiae (strain ATCC 204508 / S288c) OX=559292 GN=CCT8 PE=1 SV=1	903	83	10.8879	11.3906	11.0157	10.777	11.1419	10.907	11.4955	11.3482	11.0362	4670.92	4886.59	4725.72	4623.34	4779.88	4679.12	4931.59	4868.37	4734.52
sp|P00447|SODM_YEAST	SOD2	Superoxide dismutase [Mn], mitochondrial OS=Saccharomyces cerevisiae (strain ATCC 204508 / S288c) OX=559292 GN=SOD2 PE=1 SV=1	904	15	12.4694	10.6129	10.2819	10.5967	11.5233	11.7055	9.58779	10.9666	12.2559	971.099	826.517	800.736	825.252	897.416	911.608	746.682	854.059	954.469
sp|Q07821|ISA1_YEAST	ISA1	Iron-sulfur assembly protein 1 OS=Saccharomyces cerevisiae (strain ATCC 204508 / S288c) OX=559292 GN=ISA1 PE=1 SV=1	905	9	10.9454	10.5262	10.6255	11.3447	12.5495	11.827	10.9163	10.1738	11.0915	245.626	236.219	238.447	254.587	281.624	265.409	244.974	228.311	248.904
sp|P07806|SYV_YEAST	VAS1	Valine--tRNA ligase, mitochondrial OS=Saccharomyces cerevisiae (strain ATCC 204508 / S288c) OX=559292 GN=VAS1 PE=1 SV=2	906	224	10.9157	11.0898	11.1957	11.0088	11.1489	11.0141	11.4818	11.0606	11.0844	15711.8	15962.5	16114.8	15845.9	16047.6	15853.5	16526.7	15920.4	15954.7
sp|P23542|AATC_YEAST	AAT2	Aspartate aminotransferase, cytoplasmic OS=Saccharomyces cerevisiae (strain ATCC 204508 / S288c) OX=559292 GN=AAT2 PE=1 SV=3	907	55	10.4145	10.4267	10.9608	11.7997	11.9252	11.6633	11.2519	10.2929	11.265	3536.02	3540.17	3721.48	4006.31	4048.92	3960.01	3820.34	3494.73	3824.79
sp|P39535|PHO90_YEAST	PHO90	Low-affinity phosphate transporter PHO90 OS=Saccharomyces cerevisiae (strain ATCC 204508 / S288c) OX=559292 GN=PHO90 PE=1 SV=1	908	21	11.0928	11.3862	12.2415	10.4236	9.7029	10.0396	11.9658	11.6359	11.5116	949.482	974.595	1047.8	892.202	830.511	859.33	1024.2	995.968	985.322
sp|P25360|PHO87_YEAST	PHO87	Inorganic phosphate transporter PHO87 OS=Saccharomyces cerevisiae (strain ATCC 204508 / S288c) OX=559292 GN=PHO87 PE=1 SV=2	908	11	10.2248	10.2248	10.1861	12.8964	12.5889	12.3342	10.3332	10.8959	10.3157	372.696	372.696	371.283	470.074	458.866	449.584	376.645	397.158	376.008
sp|P32906|MNS1_YEAST	MNS1	Endoplasmic reticulum mannosyl-oligosaccharide 1,2-alpha-mannosidase OS=Saccharomyces cerevisiae (strain ATCC 204508 / S288c) OX=559292 GN=MNS1 PE=1 SV=1	909	22	10.4444	10.8169	11.3141	11.9428	11.2889	11.2937	10.9428	11.0847	10.8717	1444.17	1495.69	1564.43	1651.37	1560.95	1561.61	1513.08	1532.71	1503.26
sp|P40956|GTS1_YEAST	GTS1	Protein GTS1 OS=Saccharomyces cerevisiae (strain ATCC 204508 / S288c) OX=559292 GN=GTS1 PE=1 SV=2	910	17	10.4251	10.6194	11.1062	12.1255	11.895	11.9033	10.5416	10.7966	10.5872	1032.77	1052.01	1100.24	1201.22	1178.38	1179.2	1044.3	1069.57	1048.82
sp|Q08634|YO238_YEAST	YOR238W	Uncharacterized protein YOR238W OS=Saccharomyces cerevisiae (strain ATCC 204508 / S288c) OX=559292 GN=YOR238W PE=1 SV=2	911	7	11.5436	10.5234	10.265	11.7068	10.6317	10.8834	12.6263	11.7081	10.1116	222.068	202.442	197.472	225.209	204.527	209.368	242.898	225.234	194.52
sp|P38198|STU1_YEAST	STU1	Protein STU1 OS=Saccharomyces cerevisiae (strain ATCC 204508 / S288c) OX=559292 GN=STU1 PE=1 SV=1	912	26	9.85016	10.2625	11.8545	10.9003	11.1119	13.9578	10.5905	9.77503	11.6974	1012.5	1054.88	1218.52	1120.44	1142.18	1434.71	1088.59	1004.77	1202.38
sp|P18544|ARGD_YEAST	ARG8	Acetylornithine aminotransferase, mitochondrial OS=Saccharomyces cerevisiae (strain ATCC 204508 / S288c) OX=559292 GN=ARG8 PE=1 SV=1	913	26	11.8618	11.3448	11.5197	10.5133	10.447	10.0506	10.5966	11.5366	12.1295	1726.98	1651.7	1677.17	1530.65	1521	1463.29	1542.77	1679.62	1765.96
sp|Q02784|GLRX5_YEAST	GRX5	Monothiol glutaredoxin-5, mitochondrial OS=Saccharomyces cerevisiae (strain ATCC 204508 / S288c) OX=559292 GN=GRX5 PE=1 SV=1	914	8	13.7376	14.0375	9.43439	10.9661	10.8462	11.0559	10.7771	8.79159	10.3536	341.902	349.366	234.803	272.924	269.942	275.159	268.22	218.805	257.682
sp|P39729|RBG1_YEAST	RBG1	Ribosome-interacting GTPase 1 OS=Saccharomyces cerevisiae (strain ATCC 204508 / S288c) OX=559292 GN=RBG1 PE=1 SV=1	915	39	10.8034	10.7949	10.9757	11.8431	11.3155	11.5324	11.1478	10.9331	10.6542	3601.22	3598.4	3658.65	3947.81	3771.92	3844.22	3716.01	3644.46	3551.49
sp|P53729|YN8H_YEAST	YNR029C	Uncharacterized protein YNR029C OS=Saccharomyces cerevisiae (strain ATCC 204508 / S288c) OX=559292 GN=YNR029C PE=1 SV=1	916	20	10.7788	10.6125	10.6648	12.2627	11.852	12.3037	10.6208	10.3473	10.5576	937.502	923.041	927.586	1066.57	1030.85	1070.14	923.761	899.975	918.262
sp|P53295|RBG2_YEAST	RBG2	Ribosome-interacting GTPase 2 OS=Saccharomyces cerevisiae (strain ATCC 204508 / S288c) OX=559292 GN=RBG2 PE=1 SV=1	917	39	10.1798	10.3772	10.7662	12.305	12.6994	12.5873	10.7466	10.2122	10.1263	2123.12	2164.28	2245.41	2566.36	2648.6	2625.23	2241.33	2129.87	2111.96
sp|Q01560|NOP3_YEAST	NPL3	Nucleolar protein 3 OS=Saccharomyces cerevisiae (strain ATCC 204508 / S288c) OX=559292 GN=NPL3 PE=1 SV=1	918	32	11.168	11.7789	10.2703	11.1266	11.0304	11.0019	10.8741	11.5146	11.2352	2421.44	2553.9	2226.8	2412.45	2391.59	2385.41	2357.72	2496.58	2436.01
sp|P08417|FUMH_YEAST	FUM1	Fumarate hydratase, mitochondrial OS=Saccharomyces cerevisiae (strain ATCC 204508 / S288c) OX=559292 GN=FUM1 PE=1 SV=2	919	66	11.1828	10.8918	10.3879	11.5014	11.7458	11.7083	10.5021	10.8671	11.2127	6508.71	6339.37	6046.1	6694.15	6836.44	6814.62	6112.56	6324.98	6526.15
sp|P54837|TMEDA_YEAST	ERV25	Endoplasmic reticulum vesicle protein 25 OS=Saccharomyces cerevisiae (strain ATCC 204508 / S288c) OX=559292 GN=ERV25 PE=1 SV=1	920	24	11.1978	11.5431	11.3557	10.5606	10.4563	10.5784	11.5726	11.5974	11.1382	1809.95	1865.76	1835.47	1706.95	1690.1	1709.83	1870.54	1874.53	1800.33
sp|P38688|SRP72_YEAST	SRP72	Signal recognition particle subunit SRP72 OS=Saccharomyces cerevisiae (strain ATCC 204508 / S288c) OX=559292 GN=SRP72 PE=1 SV=2	921	47	11.0702	11.0384	11.2238	11.3818	11.1731	11.126	11.3287	10.8473	10.8107	4034.9	4023.31	4090.88	4148.48	4072.42	4055.25	4129.13	3953.66	3940.33
sp|P40343|VPS27_YEAST	VPS27	Vacuolar protein sorting-associated protein 27 OS=Saccharomyces cerevisiae (strain ATCC 204508 / S288c) OX=559292 GN=VPS27 PE=1 SV=3	922	23	11.1539	11.367	11.9837	10.9412	10.6512	10.5038	11.1291	11.7687	10.5013	1389.97	1416.53	1493.38	1363.47	1327.32	1308.96	1386.88	1466.58	1308.65
sp|Q01476|UBP2_YEAST	UBP2	Ubiquitin carboxyl-terminal hydrolase 2 OS=Saccharomyces cerevisiae (strain ATCC 204508 / S288c) OX=559292 GN=UBP2 PE=1 SV=2	923	39	10.8716	11.2131	11.949	10.7652	10.309	10.5237	11.154	11.8376	11.3769	1722.55	1776.66	1893.26	1705.69	1633.41	1667.43	1767.29	1875.6	1802.62
sp|P25451|PSB3_YEAST	PUP3	Proteasome subunit beta type-3 OS=Saccharomyces cerevisiae (strain ATCC 204508 / S288c) OX=559292 GN=PUP3 PE=1 SV=1	924	10	11.4506	11.0955	11.0401	10.8978	11.3002	11.165	10.8796	11.1802	10.9909	446.45	432.605	430.445	424.899	440.587	435.316	424.186	435.909	428.528
sp|P38873|KOG1_YEAST	KOG1	Target of rapamycin complex 1 subunit KOG1 OS=Saccharomyces cerevisiae (strain ATCC 204508 / S288c) OX=559292 GN=KOG1 PE=1 SV=2	925	36	10.733	10.994	11.2737	12.0629	11.5249	10.9204	10.823	11.0754	10.5926	1435.52	1470.43	1507.83	1613.39	1541.44	1460.58	1447.56	1481.32	1416.75
sp|P25039|EFGM_YEAST	MEF1	Elongation factor G, mitochondrial OS=Saccharomyces cerevisiae (strain ATCC 204508 / S288c) OX=559292 GN=MEF1 PE=1 SV=2	926	64	11.7617	10.6012	10.9153	11.3659	11.3446	11.0828	10.3268	11.168	11.4338	5196.62	4683.85	4822.62	5021.72	5012.31	4896.66	4562.63	4934.29	5051.73
sp|P47050|CUL8_YEAST	RTT101	Cullin-8 OS=Saccharomyces cerevisiae (strain ATCC 204508 / S288c) OX=559292 GN=RTT101 PE=1 SV=1	927	20	11.2798	11.6689	11.7371	11.0786	10.2425	9.98514	11.3323	11.3581	11.3176	1246.94	1289.96	1297.5	1224.7	1132.27	1103.82	1252.74	1255.6	1251.12
sp|P32796|CACP_YEAST	CAT2	Carnitine O-acetyltransferase, mitochondrial OS=Saccharomyces cerevisiae (strain ATCC 204508 / S288c) OX=559292 GN=CAT2 PE=1 SV=2	928	7	9.78523	7.8363	9.39689	13.7497	14.5208	13.423	10.156	9.80851	11.3236	198.132	158.67	190.269	278.404	294.018	271.789	205.638	198.603	229.281
sp|P07273|TFS2_YEAST	DST1	Transcription elongation factor S-II OS=Saccharomyces cerevisiae (strain ATCC 204508 / S288c) OX=559292 GN=DST1 PE=1 SV=4	929	37	10.6743	10.9792	10.8728	11.8561	11.4552	11.5297	10.9125	11.0492	10.6711	3677.38	3782.41	3745.75	4084.54	3946.4	3972.06	3759.43	3806.54	3676.29
sp|Q96VH4|HBN1_YEAST	HBN1	Putative nitroreductase HBN1 OS=Saccharomyces cerevisiae (strain ATCC 204508 / S288c) OX=559292 GN=HBN1 PE=1 SV=1	930	7	14.5842	9.57732	9.62684	11.0162	11.1232	11.4878	9.25767	9.65567	13.6711	929.105	610.136	613.291	701.805	708.619	731.847	589.773	615.128	870.934
sp|Q07807|PUF3_YEAST	PUF3	mRNA-binding protein PUF3 OS=Saccharomyces cerevisiae (strain ATCC 204508 / S288c) OX=559292 GN=PUF3 PE=1 SV=1	931	47	11.1413	10.6563	11.247	11.3654	11.2127	11.22	10.9466	11.0404	11.1703	2726.34	2607.65	2752.2	2781.16	2743.81	2745.6	2678.69	2701.63	2733.43
sp|P39685|PO152_YEAST	POM152	Nucleoporin POM152 OS=Saccharomyces cerevisiae (strain ATCC 204508 / S288c) OX=559292 GN=POM152 PE=1 SV=1	932	55	11.2432	11.2092	11.4552	10.7486	10.5178	10.3885	11.6173	11.4789	11.3413	3251.29	3241.44	3312.58	3108.25	3041.52	3004.13	3359.47	3319.44	3279.65
sp|P32563|VPH1_YEAST	VPH1	V-type proton ATPase subunit a, vacuolar isoform OS=Saccharomyces cerevisiae (strain ATCC 204508 / S288c) OX=559292 GN=VPH1 PE=1 SV=3	933	59	11.8952	11.9267	12.0273	9.41996	9.46688	9.62212	12.1297	11.9972	11.5149	6291.32	6307.98	6361.15	4982.16	5006.98	5089.08	6415.3	6345.25	6090.18
sp|P32855|SEC8_YEAST	SEC8	Exocyst complex component SEC8 OS=Saccharomyces cerevisiae (strain ATCC 204508 / S288c) OX=559292 GN=SEC8 PE=1 SV=1	934	33	10.5384	10.9815	11.355	11.9155	11.2536	11.4709	10.8663	11.0431	10.5756	1237.32	1289.35	1333.19	1399.01	1321.3	1346.81	1275.82	1296.58	1241.69
sp|P38196|FUI1_YEAST	FUI1	Uridine permease OS=Saccharomyces cerevisiae (strain ATCC 204508 / S288c) OX=559292 GN=FUI1 PE=1 SV=1	935	20	11.9152	11.6289	11.7503	10.2158	9.74034	10.0478	11.7065	11.6085	11.3866	1389.86	1356.47	1370.62	1191.63	1136.17	1172.03	1365.52	1354.08	1328.19
sp|P38251|RFC5_YEAST	RFC5	Replication factor C subunit 5 OS=Saccharomyces cerevisiae (strain ATCC 204508 / S288c) OX=559292 GN=RFC5 PE=1 SV=1	936	14	10.9298	11.033	11.131	11.6421	12.0609	11.0663	11.1749	10.4474	10.5147	611.287	617.061	622.544	651.128	674.551	618.922	624.995	584.307	588.073
sp|P0CX20|YRF11_YEAST	YRF1-1	Y' element ATP-dependent helicase protein 1 copy 1 OS=Saccharomyces cerevisiae (strain ATCC 204508 / S288c) OX=559292 GN=YRF1-1 PE=2 SV=1	937	34	10.1419	10.833	11.8088	12.1179	11.4753	11.7854	10.2259	11.1519	10.46	1950.54	2083.46	2271.13	2330.57	2207	2266.62	1966.69	2144.79	2011.73
sp|P0CX15|YRF17_YEAST	YRF1-7	Y' element ATP-dependent helicase protein 1 copy 7 OS=Saccharomyces cerevisiae (strain ATCC 204508 / S288c) OX=559292 GN=YRF1-7 PE=2 SV=1	937	3	10.4278	9.35512	10.6307	11.4455	12.031	14.9335	11.1304	9.11586	10.9303	40.3358	36.1867	41.1208	44.2724	46.5371	57.7643	43.0536	35.2612	42.2796
sp|Q08032|CDC45_YEAST	CDC45	Cell division control protein 45 OS=Saccharomyces cerevisiae (strain ATCC 204508 / S288c) OX=559292 GN=CDC45 PE=1 SV=1	938	6	11.4942	10.7957	11.3772	10.5652	10.6694	10.114	11.8444	11.4327	11.7073	260.192	244.381	257.544	239.163	241.521	228.95	268.12	258.8	265.017
sp|P21965|MCK1_YEAST	MCK1	Protein kinase MCK1 OS=Saccharomyces cerevisiae (strain ATCC 204508 / S288c) OX=559292 GN=MCK1 PE=1 SV=1	939	47	11.6008	11.464	11.8862	10.2798	10.1218	10.0593	11.7883	11.241	11.5588	4001.81	3954.6	4100.25	3546.12	3491.62	3470.04	4066.48	3877.67	3987.29
sp|P38615|RIM11_YEAST	RIM11	Serine/threonine-protein kinase RIM11/MSD1 OS=Saccharomyces cerevisiae (strain ATCC 204508 / S288c) OX=559292 GN=RIM11 PE=1 SV=1	939	10	11.2068	10.5993	10.4992	10.8818	11.3899	11.6067	10.6445	11.6021	11.5698	356.751	337.411	334.227	346.406	362.579	369.483	338.851	369.335	368.307
sp|P07251|ATPA_YEAST	ATP1	ATP synthase subunit alpha, mitochondrial OS=Saccharomyces cerevisiae (strain ATCC 204508 / S288c) OX=559292 GN=ATP1 PE=1 SV=5	940	145	11.2815	10.4867	11.2518	11.0275	11.3737	11.2447	10.5587	10.9864	11.7891	9979.12	9276	9952.77	9754.4	10060.7	9946.49	9339.77	9718.02	10428.1
sp|P38257|MMS4_YEAST	MMS4	Crossover junction endonuclease MMS4 OS=Saccharomyces cerevisiae (strain ATCC 204508 / S288c) OX=559292 GN=MMS4 PE=1 SV=2	940	3	10.1627	11.6148	11.2453	11.4173	10.335	11.3453	11.6545	10.6222	11.6028	85.1151	97.2768	94.1822	95.6221	86.558	95.0198	97.6095	88.9631	97.176
sp|P40578|MGA2_YEAST	MGA2	Protein MGA2 OS=Saccharomyces cerevisiae (strain ATCC 204508 / S288c) OX=559292 GN=MGA2 PE=1 SV=1	941	14	10.7769	11.4485	11.9713	10.6495	10.2766	10.5533	11.3685	11.7975	11.1578	575.442	611.303	639.219	568.641	548.728	563.502	607.03	629.939	595.782
sp|P35210|SPT23_YEAST	SPT23	Protein SPT23 OS=Saccharomyces cerevisiae (strain ATCC 204508 / S288c) OX=559292 GN=SPT23 PE=1 SV=2	941	11	10.7227	10.6801	11.269	11.2657	12.4101	12.9587	11.3243	9.35203	10.0174	508.581	506.561	534.492	534.336	588.613	614.634	537.116	443.569	475.126
sp|P15380|PUT4_YEAST	PUT4	Proline-specific permease OS=Saccharomyces cerevisiae (strain ATCC 204508 / S288c) OX=559292 GN=PUT4 PE=2 SV=2	942	7	11.7322	11.0892	13.1568	9.02414	9.47585	9.80577	11.3231	12.1575	12.2355	235.843	222.916	264.478	181.404	190.484	197.116	227.618	244.39	245.96
sp|P08679|CISY2_YEAST	CIT2	Citrate synthase, peroxisomal OS=Saccharomyces cerevisiae (strain ATCC 204508 / S288c) OX=559292 GN=CIT2 PE=1 SV=1	943	55	10.4961	10.446	11.3246	12.2966	11.4403	11.8193	10.5035	11.341	10.3326	3881.65	3863.12	4188.05	4547.48	4230.84	4371	3884.36	4194.08	3821.17
sp|P39966|PP2C2_YEAST	PTC2	Protein phosphatase 2C homolog 2 OS=Saccharomyces cerevisiae (strain ATCC 204508 / S288c) OX=559292 GN=PTC2 PE=1 SV=1	944	47	11.2971	11.1945	11.3568	10.843	11.0742	10.4333	11.3594	11.0517	11.39	2313.87	2292.86	2326.11	2220.86	2268.22	2136.95	2326.64	2263.62	2332.92
sp|P34221|PP2C3_YEAST	PTC3	Protein phosphatase 2C homolog 3 OS=Saccharomyces cerevisiae (strain ATCC 204508 / S288c) OX=559292 GN=PTC3 PE=1 SV=4	944	15	11.456	11.3685	11.4504	10.893	11.1627	10.4469	10.8515	10.7007	11.6702	852.741	846.223	852.323	810.833	830.905	777.628	807.74	796.516	868.685
sp|P53043|PPT1_YEAST	PPT1	Serine/threonine-protein phosphatase T OS=Saccharomyces cerevisiae (strain ATCC 204508 / S288c) OX=559292 GN=PPT1 PE=1 SV=1	945	52	11.2288	11.1829	10.6258	11.2284	11.0676	11.1648	10.9382	11.5258	11.0374	3151.82	3138.94	2982.57	3151.71	3106.58	3133.85	3070.25	3235.18	3098.1
sp|P27351|AP2B_YEAST	APL1	AP-2 complex subunit beta OS=Saccharomyces cerevisiae (strain ATCC 204508 / S288c) OX=559292 GN=APL1 PE=1 SV=2	946	27	11.1133	11.9118	12.0862	10.4982	9.99723	10.3249	11.8443	11.2894	10.9347	1173.05	1257.34	1275.75	1108.13	1055.25	1089.84	1250.21	1191.65	1154.2
sp|P38115|ARA1_YEAST	ARA1	D-arabinose dehydrogenase [NAD(P)+] heavy chain OS=Saccharomyces cerevisiae (strain ATCC 204508 / S288c) OX=559292 GN=ARA1 PE=1 SV=1	947	54	10.9852	9.97001	10.2353	12.4541	12.8085	12.6893	9.67118	10.1033	11.0832	5183.33	4704.32	4829.48	5876.42	6043.65	5987.41	4563.32	4767.22	5229.56
sp|P05453|ERF3_YEAST	SUP35	Eukaryotic peptide chain release factor GTP-binding subunit OS=Saccharomyces cerevisiae (strain ATCC 204508 / S288c) OX=559292 GN=SUP35 PE=1 SV=1	948	96	10.3774	10.0826	10.4445	12.4775	12.8547	12.6008	10.6452	10.0254	10.4919	7588.45	7372.91	7637.49	9124.14	9399.99	9214.27	7784.27	7331.07	7672.18
sp|P00410|COX2_YEAST	COX2	Cytochrome c oxidase subunit 2 OS=Saccharomyces cerevisiae (strain ATCC 204508 / S288c) OX=559292 GN=COX2 PE=1 SV=1	949	22	11.9471	10.8633	11.0213	11.0996	11.1554	11.2568	10.4384	10.573	11.6452	1433.65	1303.59	1322.56	1331.95	1338.64	1350.81	1252.6	1268.76	1397.42
sp|P38903|2A5D_YEAST	RTS1	Serine/threonine-protein phosphatase 2A 56 kDa regulatory subunit delta isoform OS=Saccharomyces cerevisiae (strain ATCC 204508 / S288c) OX=559292 GN=RTS1 PE=1 SV=2	950	28	11.3725	11.0902	11.127	11.286	11.3041	11.2636	10.8012	10.7542	11.0011	1945.59	1897.3	1903.59	1930.8	1933.88	1926.96	1847.85	1839.81	1882.05
sp|Q06096|COG4_YEAST	COG4	Conserved oligomeric Golgi complex subunit 4 OS=Saccharomyces cerevisiae (strain ATCC 204508 / S288c) OX=559292 GN=COG4 PE=1 SV=1	951	27	11.5608	11.4229	11.4992	10.9712	9.98266	10.0213	11.5957	11.4954	11.4509	842.118	832.067	837.627	799.166	727.16	729.973	844.655	837.353	834.11
sp|P23292|KC12_YEAST	YCK2	Casein kinase I homolog 2 OS=Saccharomyces cerevisiae (strain ATCC 204508 / S288c) OX=559292 GN=YCK2 PE=1 SV=1	952	38	11.0363	10.802	11.507	11.2966	10.8951	10.7633	11.2352	11.2568	11.2077	4145.48	4057.46	4322.26	4243.23	4092.44	4042.92	4220.16	4228.31	4209.85
sp|P29295|HRR25_YEAST	HRR25	Casein kinase I homolog HRR25 OS=Saccharomyces cerevisiae (strain ATCC 204508 / S288c) OX=559292 GN=HRR25 PE=1 SV=1	952	34	10.4448	10.6516	10.6006	12.3346	12.1965	12.4425	10.9109	10.0413	10.3772	2020.07	2060.08	2050.21	2385.57	2358.87	2406.45	2110.22	1942.05	2007.01
sp|P23291|KC11_YEAST	YCK1	Casein kinase I homolog 1 OS=Saccharomyces cerevisiae (strain ATCC 204508 / S288c) OX=559292 GN=YCK1 PE=1 SV=1	952	23	10.6984	11.477	11.3376	11.1782	11.2456	10.7433	11.8002	10.7165	10.8033	975.945	1046.97	1034.25	1019.71	1025.86	980.038	1076.46	977.598	985.513
sp|P39962|KC13_YEAST	YCK3	Casein kinase I homolog 3 OS=Saccharomyces cerevisiae (strain ATCC 204508 / S288c) OX=559292 GN=YCK3 PE=1 SV=2	952	23	11.5388	10.923	11.543	10.7086	10.8173	10.6022	11.8018	10.7934	11.2719	1191.42	1127.85	1191.86	1105.7	1116.93	1094.71	1218.58	1114.46	1163.86
sp|P38853|KEL1_YEAST	KEL1	Kelch repeat-containing protein 1 OS=Saccharomyces cerevisiae (strain ATCC 204508 / S288c) OX=559292 GN=KEL1 PE=1 SV=1	953	69	10.0628	10.5995	10.1738	12.9423	13.0574	13.0195	10.0473	10.047	10.0505	3361.47	3540.76	3398.54	4323.35	4361.81	4349.14	3356.28	3356.17	3357.35
sp|P50090|KEL2_YEAST	KEL2	Kelch repeat-containing protein 2 OS=Saccharomyces cerevisiae (strain ATCC 204508 / S288c) OX=559292 GN=KEL2 PE=1 SV=1	953	8	10.7912	10.7779	10.8963	12.464	12.0795	12.252	10.332	10.2002	10.207	400.278	399.783	404.177	462.326	448.065	454.462	383.246	378.355	378.609
sp|P39714|BDH1_YEAST	BDH1	(R,R)-butanediol dehydrogenase OS=Saccharomyces cerevisiae (strain ATCC 204508 / S288c) OX=559292 GN=BDH1 PE=1 SV=2	954	17	13.1524	9.72019	10.1455	12.2512	11.3238	11.1504	9.44796	10.1068	12.7017	844.648	624.229	651.545	786.767	727.215	716.078	606.747	649.059	815.699
sp|Q04336|YM54_YEAST	YMR196W	Uncharacterized protein YMR196W OS=Saccharomyces cerevisiae (strain ATCC 204508 / S288c) OX=559292 GN=YMR196W PE=1 SV=1	955	35	14.7218	10.1671	10.8462	9.10779	10.7605	10.9577	9.45841	11.2138	12.7667	1931.06	1333.63	1422.7	1194.67	1411.46	1437.33	1240.66	1470.92	1674.61
sp|P21538|REB1_YEAST	REB1	DNA-binding protein REB1 OS=Saccharomyces cerevisiae (strain ATCC 204508 / S288c) OX=559292 GN=REB1 PE=1 SV=2	956	48	10.9909	11.5027	11.3532	10.6933	10.4991	10.765	11.2962	11.2838	11.6158	3266.64	3418.75	3374.32	3178.18	3120.48	3199.51	3357.4	3353.7	3452.36
sp|Q12457|NSI1_YEAST	NSI1	RNA polymerase I termination factor OS=Saccharomyces cerevisiae (strain ATCC 204508 / S288c) OX=559292 GN=NSI1 PE=1 SV=1	956	15	11.2627	11.1026	11.6226	10.776	10.095	9.97765	11.7158	11.88	11.5677	460.701	454.152	475.423	440.791	412.938	408.137	479.236	485.953	473.177
sp|Q01163|RT23_YEAST	RSM23	37S ribosomal protein S23, mitochondrial OS=Saccharomyces cerevisiae (strain ATCC 204508 / S288c) OX=559292 GN=RSM23 PE=1 SV=3	957	63	10.3461	10.4788	11.0671	11.8649	11.6173	11.8284	10.5729	10.9385	11.286	4043.62	4095.48	4325.38	4637.21	4540.41	4622.92	4132.25	4275.12	4410.96
sp|Q03419|IZH1_YEAST	IZH1	ADIPOR-like receptor IZH1 OS=Saccharomyces cerevisiae (strain ATCC 204508 / S288c) OX=559292 GN=IZH1 PE=1 SV=1	958	6	10.3879	10.9361	12.0409	10.6333	10.437	11.3029	11.581	11.5222	11.1587	262.393	276.24	304.147	268.59	263.632	285.505	292.53	291.044	281.862
sp|P15424|MS116_YEAST	MSS116	ATP-dependent RNA helicase MSS116, mitochondrial OS=Saccharomyces cerevisiae (strain ATCC 204508 / S288c) OX=559292 GN=MSS116 PE=1 SV=1	959	64	10.6658	10.9839	11.3048	11.2389	10.9829	11.0195	11.0992	11.4439	11.2611	4433.03	4565.23	4698.61	4671.21	4564.81	4580.02	4613.13	4756.42	4680.42
sp|Q08919|TRE1_YEAST	TRE1	Uncharacterized protein TRE1 OS=Saccharomyces cerevisiae (strain ATCC 204508 / S288c) OX=559292 GN=TRE1 PE=1 SV=1	960	10	9.64057	11.2107	10.6113	13.0184	12.2416	11.7978	11.0806	10.4235	9.97548	370.451	430.785	407.752	500.25	470.398	453.345	425.786	400.537	383.32
sp|P00330|ADH1_YEAST	ADH1	Alcohol dehydrogenase 1 OS=Saccharomyces cerevisiae (strain ATCC 204508 / S288c) OX=559292 GN=ADH1 PE=1 SV=5	961	206	11.4131	11.8597	11.9168	9.96551	9.97007	9.94295	11.9667	11.8513	11.1139	16561.5	17209.6	17292.3	14460.9	14467.5	14428.2	17364.8	17197.3	16127.3
sp|P00331|ADH2_YEAST	ADH2	Alcohol dehydrogenase 2 OS=Saccharomyces cerevisiae (strain ATCC 204508 / S288c) OX=559292 GN=ADH2 PE=1 SV=3	961	119	11.1757	11.5162	11.6901	10.4801	10.3924	10.3622	11.6953	11.5495	11.1385	7067.57	7282.89	7392.85	6627.69	6572.23	6553.12	7396.15	7303.94	7044.05
sp|P07246|ADH3_YEAST	ADH3	Alcohol dehydrogenase 3, mitochondrial OS=Saccharomyces cerevisiae (strain ATCC 204508 / S288c) OX=559292 GN=ADH3 PE=1 SV=2	961	78	11.5516	11.4452	11.6046	10.289	10.4734	10.2957	11.3095	11.5458	11.4852	8178.03	8102.67	8215.5	7284.12	7414.66	7288.86	8006.6	8173.93	8131.03
sp|P38113|ADH5_YEAST	ADH5	Alcohol dehydrogenase 5 OS=Saccharomyces cerevisiae (strain ATCC 204508 / S288c) OX=559292 GN=ADH5 PE=1 SV=1	961	47	12.0638	12.2067	12.0922	9.88808	9.60712	9.75322	11.3261	11.7468	11.3159	3209.61	3247.63	3217.17	2630.75	2556	2594.87	3013.33	3125.28	3010.63
sp|P39526|LAA1_YEAST	LAA1	AP-1 accessory protein LAA1 OS=Saccharomyces cerevisiae (strain ATCC 204508 / S288c) OX=559292 GN=LAA1 PE=1 SV=1	962	55	10.8604	10.5673	11.1231	11.8939	11.3946	11.1677	10.7125	11.2983	10.9822	2468.68	2402.05	2528.39	2703.61	2590.1	2538.54	2435.07	2568.21	2496.38
sp|P41338|THIL_YEAST	ERG10	Acetyl-CoA acetyltransferase OS=Saccharomyces cerevisiae (strain ATCC 204508 / S288c) OX=559292 GN=ERG10 PE=1 SV=3	963	79	11.2551	11.768	11.2346	10.1265	10.3664	10.5469	11.2793	11.8728	11.5504	4616.85	4827.25	4608.46	4153.91	4252.34	4326.36	4626.79	4870.23	4738.02
sp|P34758|SCD5_YEAST	SCD5	Protein SCD5 OS=Saccharomyces cerevisiae (strain ATCC 204508 / S288c) OX=559292 GN=SCD5 PE=1 SV=1	964	4	10.5666	10.789	10.1758	10.909	11.4472	12.4983	11.9238	9.47382	12.2166	142.703	145.706	137.426	147.328	154.596	168.791	161.032	127.945	164.986
sp|P35999|PMIP_YEAST	2022-10-01	Mitochondrial intermediate peptidase OS=Saccharomyces cerevisiae (strain ATCC 204508 / S288c) OX=559292 GN=OCT1 PE=1 SV=2	965	21	10.1079	11.1356	11.4054	12.0718	11.2417	11.3418	10.8994	10.9058	10.8905	931.145	1025.82	1050.68	1112.07	1035.6	1044.82	1004.07	1004.66	1003.24
sp|Q12122|HOSM_YEAST	LYS21	Homocitrate synthase, mitochondrial OS=Saccharomyces cerevisiae (strain ATCC 204508 / S288c) OX=559292 GN=LYS21 PE=1 SV=1	966	66	10.2015	10.212	10.0817	13.7407	12.6899	12.4936	9.86256	10.3394	10.3786	5087.21	5092.44	5027.45	6852.09	6328.07	6230.18	4918.18	5155.98	5175.53
sp|P48570|HOSC_YEAST	LYS20	Homocitrate synthase, cytosolic isozyme OS=Saccharomyces cerevisiae (strain ATCC 204508 / S288c) OX=559292 GN=LYS20 PE=1 SV=1	966	27	9.42598	9.60544	9.63323	15.3513	14.1289	13.6483	9.69312	9.05803	9.45567	1516.69	1545.56	1550.03	2470.1	2273.4	2196.08	1559.67	1457.48	1521.46
sp|P35194|UTP20_YEAST	UTP20	U3 small nucleolar RNA-associated protein 20 OS=Saccharomyces cerevisiae (strain ATCC 204508 / S288c) OX=559292 GN=UTP20 PE=1 SV=3	967	156	11.1855	11.2543	11.7239	10.8168	10.7637	10.6408	11.5802	11.0905	10.9444	9374.93	9432.58	9826.11	9065.88	9021.34	8918.36	9705.68	9295.27	9172.82
sp|P40959|MVP1_YEAST	MVP1	Sorting nexin MVP1 OS=Saccharomyces cerevisiae (strain ATCC 204508 / S288c) OX=559292 GN=MVP1 PE=1 SV=2	967	27	11.2962	11.0553	11.6001	11.3213	10.8096	10.6776	11.2215	11.3212	10.6972	1431.56	1401.03	1470.07	1434.74	1369.89	1353.16	1422.09	1434.73	1355.64
sp|P05319|RLA2_YEAST	RPP2A	60S acidic ribosomal protein P2-alpha OS=Saccharomyces cerevisiae (strain ATCC 204508 / S288c) OX=559292 GN=RPP2A PE=1 SV=1	968	40	10.3799	12.9226	10.9249	9.53431	9.62355	10.0182	13.0154	10.4493	13.1318	2213.14	2755.28	2329.35	2032.85	2051.87	2136.01	2775.07	2227.94	2799.88
sp|P04801|SYTC_YEAST	THS1	Threonine--tRNA ligase, cytoplasmic OS=Saccharomyces cerevisiae (strain ATCC 204508 / S288c) OX=559292 GN=THS1 PE=1 SV=2	969	141	11.0913	11.2064	11.5155	10.9045	10.6856	10.7478	11.5312	11.2762	11.0415	9995.31	10099.1	10377.6	9826.98	9629.76	9685.8	10391.7	10161.9	9950.49
sp|Q03940|RUVB1_YEAST	RVB1	RuvB-like protein 1 OS=Saccharomyces cerevisiae (strain ATCC 204508 / S288c) OX=559292 GN=RVB1 PE=1 SV=1	970	63	10.6183	10.6023	10.4161	11.8791	12.4918	12.2784	10.6838	10.5558	10.4744	4071.26	4065.14	3993.75	4554.66	4789.61	4707.79	4096.37	4047.28	4016.09
sp|P39531|RCY1_YEAST	RCY1	Recyclin-1 OS=Saccharomyces cerevisiae (strain ATCC 204508 / S288c) OX=559292 GN=RCY1 PE=1 SV=4	971	27	10.7656	10.8689	11.3498	11.4957	11.4151	11.417	11.5094	10.7882	10.3903	832.417	840.404	877.589	888.867	882.633	882.781	889.928	834.161	803.396
sp|P53177|TYW3_YEAST	TYW3	tRNA wybutosine-synthesizing protein 3 OS=Saccharomyces cerevisiae (strain ATCC 204508 / S288c) OX=559292 GN=TYW3 PE=1 SV=1	972	18	10.8962	11.1815	11.3096	11.384	10.9295	11.0914	11.1938	11.3012	10.7127	1236.47	1268.85	1283.38	1291.82	1240.25	1258.62	1270.24	1282.42	1215.65
sp|P53316|YG5B_YEAST	YGR250C	Uncharacterized RNA-binding protein YGR250C OS=Saccharomyces cerevisiae (strain ATCC 204508 / S288c) OX=559292 GN=YGR250C PE=1 SV=1	973	28	10.9724	10.6001	10.9222	12.1524	12.3451	12.1728	10.2168	10.2664	10.3517	1193.71	1153.21	1188.25	1322.08	1343.05	1324.3	1111.5	1116.9	1126.18
sp|P53109|AIM14_YEAST	AIM14	Probable metalloreductase AIM14 OS=Saccharomyces cerevisiae (strain ATCC 204508 / S288c) OX=559292 GN=AIM14 PE=1 SV=1	974	8	10.9077	11.0066	11.5097	11.3781	11.2902	11.2714	10.5376	10.8916	11.2071	343.879	346.997	362.856	358.708	355.938	355.346	332.211	343.371	353.318
sp|P04786|TOP1_YEAST	TOP1	DNA topoisomerase 1 OS=Saccharomyces cerevisiae (strain ATCC 204508 / S288c) OX=559292 GN=TOP1 PE=1 SV=2	975	57	11.0068	11.3327	11.0617	11.3098	11.1876	11.2087	11.0888	11.1322	10.6717	4042.29	4161.96	4062.44	4153.55	4108.68	4116.41	4072.4	4088.33	3919.21
sp|Q08985|SAM4_YEAST	SAM4	Homocysteine S-methyltransferase 2 OS=Saccharomyces cerevisiae (strain ATCC 204508 / S288c) OX=559292 GN=SAM4 PE=1 SV=1	976	35	11.6488	11.1566	11.1611	9.89366	10.273	10.4912	11.2195	11.9607	12.1955	2064.99	1977.73	1978.53	1753.85	1821.09	1859.79	1988.88	2120.28	2161.89
sp|Q12525|MHT1_YEAST	MHT1	Homocysteine S-methyltransferase 1 OS=Saccharomyces cerevisiae (strain ATCC 204508 / S288c) OX=559292 GN=MHT1 PE=1 SV=1	976	7	12.0385	11.8714	10.4503	9.558	9.88109	10.1446	11.7223	11.9456	12.3882	636.788	627.951	552.782	505.581	522.671	536.609	620.065	631.875	655.288
sp|Q12246|LCB4_YEAST	LCB4	Sphingoid long chain base kinase 4 OS=Saccharomyces cerevisiae (strain ATCC 204508 / S288c) OX=559292 GN=LCB4 PE=1 SV=1	977	36	11.179	10.9651	11.473	10.9983	10.6352	10.8123	11.0801	11.4832	11.3738	2206.92	2164.7	2264.97	2171.25	2099.57	2134.54	2187.39	2266.98	2245.38
sp|Q06698|YL419_YEAST	YLR419W	Putative ATP-dependent RNA helicase YLR419W OS=Saccharomyces cerevisiae (strain ATCC 204508 / S288c) OX=559292 GN=YLR419W PE=1 SV=1	978	70	9.2153	9.33064	9.56041	15.433	14.5943	14.3696	9.35121	9.09464	9.05091	3273.97	3314.95	3396.58	5482.98	5184.99	5105.16	3322.26	3231.1	3215.57
sp|Q07381|TSR1_YEAST	TSR1	Ribosome biogenesis protein TSR1 OS=Saccharomyces cerevisiae (strain ATCC 204508 / S288c) OX=559292 GN=TSR1 PE=1 SV=1	979	35	11.4053	10.9474	11.8444	11.1678	10.7668	10.483	11.3969	11.0625	10.9257	3846.98	3692.54	3995.08	3766.88	3631.62	3535.91	3844.16	3731.36	3685.22
sp|P53067|IMB5_YEAST	KAP114	Importin subunit beta-5 OS=Saccharomyces cerevisiae (strain ATCC 204508 / S288c) OX=559292 GN=KAP114 PE=1 SV=1	980	35	11.0823	11.0476	11.1064	11.4941	11.3566	11.1761	10.4805	11.2599	10.9967	1542.07	1537.24	1545.42	1599.37	1580.24	1555.12	1458.33	1566.78	1530.15
sp|P53095|DSD1_YEAST	DSD1	D-serine dehydratase OS=Saccharomyces cerevisiae (strain ATCC 204508 / S288c) OX=559292 GN=DSD1 PE=1 SV=2	981	8	10.7645	11.117	11.0099	11.4693	11.4422	11.0776	10.9832	10.6475	11.4888	549.514	567.513	562.042	585.497	584.113	565.497	560.679	543.546	586.492
sp|Q06408|ARO10_YEAST	ARO10	Transaminated amino acid decarboxylase OS=Saccharomyces cerevisiae (strain ATCC 204508 / S288c) OX=559292 GN=ARO10 PE=1 SV=1	982	66	9.69475	10.1647	10.2359	14.1988	13.3385	13.1727	9.64009	9.79534	9.75912	3738.46	3919.7	3947.15	5475.29	5143.57	5079.64	3717.39	3777.25	3763.29
sp|P53315|SOL4_YEAST	SOL4	6-phosphogluconolactonase 4 OS=Saccharomyces cerevisiae (strain ATCC 204508 / S288c) OX=559292 GN=SOL4 PE=1 SV=1	983	4	21.2328	8.30239	9.51017	8.84937	10.5214	10.2179	8.11829	9.40181	13.8458	313.016	122.394	140.2	130.458	155.108	150.632	119.68	138.602	204.116
sp|P40560|YIA1_YEAST	YIL001W	Ankyrin repeat-containing protein YIL001W OS=Saccharomyces cerevisiae (strain ATCC 204508 / S288c) OX=559292 GN=YIL001W PE=1 SV=1	984	4	10.3291	9.80338	11.4896	11.5021	10.3939	10.8225	11.5285	12.3682	11.7628	119.815	113.717	133.277	133.422	120.567	125.539	133.729	143.468	136.446
sp|P53378|TBG_YEAST	TUB4	Tubulin gamma chain OS=Saccharomyces cerevisiae (strain ATCC 204508 / S288c) OX=559292 GN=TUB4 PE=1 SV=1	985	6	10.0686	10.6907	10.5428	11.9257	12.0691	12.4637	10.8473	10.5025	10.8896	129.876	137.9	135.994	153.831	155.681	160.772	139.921	135.473	140.467
sp|P43565|RIM15_YEAST	RIM15	Serine/threonine-protein kinase RIM15 OS=Saccharomyces cerevisiae (strain ATCC 204508 / S288c) OX=559292 GN=RIM15 PE=1 SV=1	986	6	11.7294	11.2448	11.2936	10.9232	10.6647	10.3607	10.9702	10.6607	12.1528	193.837	185.828	186.634	180.514	176.241	171.217	181.29	176.175	200.834
sp|P10081|IF4A_YEAST	TIF1	ATP-dependent RNA helicase eIF4A OS=Saccharomyces cerevisiae (strain ATCC 204508 / S288c) OX=559292 GN=TIF1 PE=1 SV=3	987	187	11.3476	11.5726	12.0038	10.165	10.0429	10.0998	11.4479	12.0184	11.302	12081.8	12321.4	12780.5	10822.7	10692.7	10753.3	12188.6	12796	12033.3
sp|P13188|SYQ_YEAST	GLN4	Glutamine--tRNA ligase OS=Saccharomyces cerevisiae (strain ATCC 204508 / S288c) OX=559292 GN=GLN4 PE=1 SV=2	988	155	10.668	10.9044	10.9456	11.5049	11.933	11.7891	11.1953	10.5532	10.5065	10614.5	10849.7	10890.7	11447.2	11873.2	11730	11139.1	10500.3	10453.9
sp|P23369|RM25_YEAST	MRPL25	54S ribosomal protein L25, mitochondrial OS=Saccharomyces cerevisiae (strain ATCC 204508 / S288c) OX=559292 GN=MRPL25 PE=1 SV=2	989	13	10.4203	10.663	11.417	11.9692	11.2407	11.7992	10.9421	10.8182	10.7304	1153.44	1180.3	1263.77	1324.89	1244.26	1306.07	1211.2	1197.48	1187.76
sp|Q08058|COQ10_YEAST	COQ10	Coenzyme Q-binding protein COQ10, mitochondrial OS=Saccharomyces cerevisiae (strain ATCC 204508 / S288c) OX=559292 GN=COQ10 PE=1 SV=1	990	3	12.3115	9.99866	11.4009	11.5047	12.0184	12.3988	10.9922	9.33967	10.0352	117.263	95.2339	108.59	109.578	114.471	118.095	104.697	88.9573	95.5816
sp|P38187|UBP13_YEAST	UBP13	Ubiquitin carboxyl-terminal hydrolase 13 OS=Saccharomyces cerevisiae (strain ATCC 204508 / S288c) OX=559292 GN=UBP13 PE=1 SV=3	991	12	11.5089	11.5915	11.6175	10.3684	9.98947	9.96333	11.8318	11.5544	11.5747	1156.75	1165.05	1167.66	1042.11	1004.03	1001.4	1189.19	1161.32	1163.36
sp|P49956|CTF18_YEAST	CTF18	Chromosome transmission fidelity protein 18 OS=Saccharomyces cerevisiae (strain ATCC 204508 / S288c) OX=559292 GN=CTF18 PE=1 SV=1	992	15	11.0882	10.7757	11.5883	10.8952	10.5445	10.3199	10.871	11.7231	12.1941	686.975	667.612	717.959	675.015	653.289	639.371	673.513	726.307	755.487
sp|Q03834|MSH6_YEAST	MSH6	DNA mismatch repair protein MSH6 OS=Saccharomyces cerevisiae (strain ATCC 204508 / S288c) OX=559292 GN=MSH6 PE=1 SV=1	993	63	9.79593	9.93518	10.64	13.2118	12.5686	12.6144	10.3473	10.4864	10.4003	2692.55	2730.82	2924.55	3631.44	3454.66	3467.25	2844.11	2882.33	2858.68
sp|P36118|NTR2_YEAST	NTR2	Pre-mRNA-splicing factor NTR2 OS=Saccharomyces cerevisiae (strain ATCC 204508 / S288c) OX=559292 GN=NTR2 PE=1 SV=1	994	3	10.9227	10.9603	11.0428	11.8245	11.2122	11.3594	12.049	9.49227	11.1369	115.034	115.43	116.298	124.531	118.083	119.633	126.896	99.9691	117.289
sp|P53076|VID30_YEAST	VID30	Vacuolar import and degradation protein 30 OS=Saccharomyces cerevisiae (strain ATCC 204508 / S288c) OX=559292 GN=VID30 PE=1 SV=1	995	15	10.5343	10.0154	10.5756	12.7859	12.4066	12.5854	9.82264	10.3208	10.9534	448.756	426.649	450.513	544.674	528.513	536.129	418.439	439.661	466.608
sp|P47148|PXP2_YEAST	PXP2	Peroxisomal protein 2 OS=Saccharomyces cerevisiae (strain ATCC 204508 / S288c) OX=559292 GN=PXP2 PE=1 SV=1	996	7	11.7305	10.4513	10.7803	10.8328	11.0405	11.8243	11.001	10.9824	11.3568	255.157	227.333	234.489	235.631	240.147	257.197	239.288	238.885	247.028
sp|P36075|CUE2_YEAST	CUE2	Ubiquitin-binding protein CUE2 OS=Saccharomyces cerevisiae (strain ATCC 204508 / S288c) OX=559292 GN=CUE2 PE=1 SV=1	997	6	11.7326	10.975	11.5689	10.6748	10.7914	10.8869	11.3483	11.0154	11.0067	304.325	284.674	300.081	276.889	279.912	282.389	294.359	285.722	285.498
sp|P36056|RT22_YEAST	RSM22	Probable S-adenosyl-L-methionine-dependent RNA methyltransferase RSM22, mitochondrial OS=Saccharomyces cerevisiae (strain ATCC 204508 / S288c) OX=559292 GN=RSM22 PE=1 SV=1	998	25	10.2764	10.8291	11.1721	12.1453	11.3284	11.5763	10.7552	11.1055	10.8118	1114.71	1174.66	1211.86	1317.43	1228.82	1255.71	1166.64	1204.65	1172.79
sp|P34223|UBX1_YEAST	SHP1	UBX domain-containing protein 1 OS=Saccharomyces cerevisiae (strain ATCC 204508 / S288c) OX=559292 GN=SHP1 PE=1 SV=1	999	45	10.5692	11.0945	10.8816	11.5943	11.4186	11.4228	10.8033	11.0582	11.1576	3055.83	3207.71	3146.17	3352.22	3301.44	3302.64	3123.54	3197.22	3225.96
sp|P38228|TCM62_YEAST	TCM62	Mitochondrial chaperone TCM62 OS=Saccharomyces cerevisiae (strain ATCC 204508 / S288c) OX=559292 GN=TCM62 PE=1 SV=2	1000	12	10.3764	10.1045	10.854	11.2857	11.4631	10.9081	10.7164	11.1861	13.1058	434.424	423.04	454.423	472.495	479.923	456.687	448.658	468.324	548.695
sp|Q12136|SAS10_YEAST	SAS10	Something about silencing protein 10 OS=Saccharomyces cerevisiae (strain ATCC 204508 / S288c) OX=559292 GN=SAS10 PE=1 SV=1	1001	36	10.7958	11.1319	11.0312	10.6141	10.8879	11.1314	12.038	11.0167	11.3531	2028.41	2091.55	2072.63	1994.26	2045.7	2091.45	2261.8	2069.9	2133.12
sp|P43612|SA155_YEAST	SAP155	SIT4-associating protein SAP155 OS=Saccharomyces cerevisiae (strain ATCC 204508 / S288c) OX=559292 GN=SAP155 PE=1 SV=4	1002	18	11.2779	11.1484	11.4638	11.0745	10.6829	10.4182	11.5385	11.2453	11.1506	1008.87	997.285	1025.5	990.671	955.643	931.963	1032.18	1005.95	997.477
sp|P06242|KIN28_YEAST	KIN28	Serine/threonine-protein kinase KIN28 OS=Saccharomyces cerevisiae (strain ATCC 204508 / S288c) OX=559292 GN=KIN28 PE=1 SV=1	1003	10	10.2359	10.7319	11.323	12.0847	11.2201	11.7539	10.6925	10.8488	11.1091	361.66	379.183	400.07	426.982	396.434	415.293	377.792	383.312	392.51
sp|P47008|SFH5_YEAST	SFH5	Phosphatidylinositol transfer protein SFH5 OS=Saccharomyces cerevisiae (strain ATCC 204508 / S288c) OX=559292 GN=SFH5 PE=1 SV=1	1004	30	10.8934	10.8956	10.9098	11.2683	11.3772	11.2422	11.1621	11.443	10.8084	1854.8	1855.19	1857.6	1918.64	1937.19	1914.19	1900.57	1948.4	1840.34
sp|P38959|VPS41_YEAST	VPS41	Vacuolar protein sorting-associated protein 41 OS=Saccharomyces cerevisiae (strain ATCC 204508 / S288c) OX=559292 GN=VPS41 PE=1 SV=2	1005	18	10.6189	10.103	11.0457	12.4275	12.1116	12.0547	10.5661	10.2831	10.7893	780.333	742.422	811.699	913.241	890.023	885.841	776.456	755.657	792.858
sp|P48563|MON2_YEAST	MON2	Protein MON2 OS=Saccharomyces cerevisiae (strain ATCC 204508 / S288c) OX=559292 GN=MON2 PE=1 SV=1	1006	45	10.7735	11.201	11.2232	11.4526	10.8829	11.1713	11.0928	11.3661	10.8366	2857.71	2971.11	2977	3037.86	2886.74	2963.23	2942.42	3014.91	2874.46
sp|P23254|TKT1_YEAST	TKL1	Transketolase 1 OS=Saccharomyces cerevisiae (strain ATCC 204508 / S288c) OX=559292 GN=TKL1 PE=1 SV=4	1007	148	10.8566	10.6391	11.231	11.0966	11.2308	11.2753	11.624	10.8963	11.1504	11646	11412.6	12047.5	11903.4	12047.3	12095.1	12469.1	11688.5	11961.1
sp|P33315|TKT2_YEAST	TKL2	Transketolase 2 OS=Saccharomyces cerevisiae (strain ATCC 204508 / S288c) OX=559292 GN=TKL2 PE=1 SV=1	1007	6	10.8999	11.1411	10.4851	11.2484	11.5491	11.2646	10.69	11.5378	11.1839	824.339	842.577	792.971	850.695	873.44	851.921	808.468	872.586	845.816
sp|P40053|AIM9_YEAST	AIM9	Altered inheritance of mitochondria protein 9, mitochondrial OS=Saccharomyces cerevisiae (strain ATCC 204508 / S288c) OX=559292 GN=AIM9 PE=1 SV=1	1008	87	11.2488	11.295	11.4371	10.8746	10.8417	10.7418	11.466	10.9162	11.1786	6544.11	6570.97	6653.66	6326.43	6307.3	6249.17	6670.49	6350.64	6503.28
sp|O14467|MBF1_YEAST	MBF1	Multiprotein-bridging factor 1 OS=Saccharomyces cerevisiae (strain ATCC 204508 / S288c) OX=559292 GN=MBF1 PE=1 SV=2	1009	35	10.0823	10.752	10.8499	12.0357	12.5314	12.6247	12.1333	9.4774	9.51326	2669.86	2847.21	2873.14	3187.13	3318.41	3343.1	3212.99	2509.68	2519.18
sp|Q03790|NUP53_YEAST	NUP53	Nucleoporin NUP53 OS=Saccharomyces cerevisiae (strain ATCC 204508 / S288c) OX=559292 GN=NUP53 PE=1 SV=1	1010	25	10.1884	10.3543	10.6442	12.405	12.5294	12.343	10.5713	10.219	10.7453	1565.51	1591	1635.54	1906.09	1925.22	1896.57	1624.35	1570.21	1651.07
sp|P38712|RRP3_YEAST	RRP3	ATP-dependent rRNA helicase RRP3 OS=Saccharomyces cerevisiae (strain ATCC 204508 / S288c) OX=559292 GN=RRP3 PE=1 SV=2	1011	59	10.3079	10.0752	10.8788	12.8593	12.2411	12.382	10.5409	10.3914	10.3235	4625.18	4520.8	4881.35	5770.03	5492.61	5555.87	4729.73	4662.65	4632.19
sp|P38875|GPI16_YEAST	GPI16	GPI transamidase component GPI16 OS=Saccharomyces cerevisiae (strain ATCC 204508 / S288c) OX=559292 GN=GPI16 PE=1 SV=2	1012	14	11.4155	11.1278	11.4414	11.4087	10.912	10.543	10.993	11.4141	10.7445	941.38	917.65	943.515	940.816	899.854	869.422	906.534	941.263	886.038
sp|P38788|SSZ1_YEAST	SSZ1	Ribosome-associated complex subunit SSZ1 OS=Saccharomyces cerevisiae (strain ATCC 204508 / S288c) OX=559292 GN=SSZ1 PE=1 SV=2	1013	120	10.6641	10.8742	11.0683	11.4013	11.4678	11.6161	11.1659	10.8731	10.8691	9974.55	10171.1	10352.6	10664.1	10726.3	10865	10443.9	10170	10166.3
sp|P47068|BBC1_YEAST	BBC1	Myosin tail region-interacting protein MTI1 OS=Saccharomyces cerevisiae (strain ATCC 204508 / S288c) OX=559292 GN=BBC1 PE=1 SV=2	1014	92	9.90864	9.89888	10.2519	13.5745	13.7109	13.3637	9.67233	9.70287	9.91631	4686.83	4682.22	4849.21	6420.81	6485.32	6321.08	4575.06	4589.51	4690.46
sp|P36000|AP1B1_YEAST	APL2	AP-1 complex subunit beta-1 OS=Saccharomyces cerevisiae (strain ATCC 204508 / S288c) OX=559292 GN=APL2 PE=1 SV=1	1015	46	11.3519	11.1869	11.7064	11.2058	10.8281	10.9965	10.8992	10.9621	10.8631	2035.29	2005.72	2098.86	2009.1	1941.38	1971.57	1954.13	1965.41	1947.66
sp|Q08651|ENV9_YEAST	ENV9	Probable oxidoreductase ENV9 OS=Saccharomyces cerevisiae (strain ATCC 204508 / S288c) OX=559292 GN=ENV9 PE=1 SV=1	1016	10	11.5264	11.238	9.99542	10.6293	11.6951	11.7823	10.7393	11.3053	11.0888	776.94	757.497	673.742	716.47	788.31	794.189	723.881	762.034	747.443
sp|P27476|NSR1_YEAST	NSR1	Nuclear localization sequence-binding protein OS=Saccharomyces cerevisiae (strain ATCC 204508 / S288c) OX=559292 GN=NSR1 PE=1 SV=1	1017	93	11.2792	11.7118	10.919	10.2326	10.5387	10.7285	11.9138	11.4512	11.2252	10420.5	10820.1	10087.6	9453.52	9736.32	9911.61	11006.7	10579.4	10370.5
sp|Q02486|ABF2_YEAST	ABF2	ARS-binding factor 2, mitochondrial OS=Saccharomyces cerevisiae (strain ATCC 204508 / S288c) OX=559292 GN=ABF2 PE=1 SV=1	1018	32	11.2575	11.2668	10.9679	10.9035	11.3105	10.8696	11.2946	10.8589	11.2708	2333.72	2335.64	2273.7	2260.34	2344.71	2253.3	2341.41	2251.08	2336.47
sp|Q03161|YMY9_YEAST	YMR099C	Glucose-6-phosphate 1-epimerase OS=Saccharomyces cerevisiae (strain ATCC 204508 / S288c) OX=559292 GN=YMR099C PE=1 SV=1	1019	46	10.5891	10.6733	10.9267	12.2141	11.9518	12.016	10.6698	10.2619	10.6973	2499.78	2519.65	2579.49	2883.39	2821.47	2836.63	2518.84	2422.55	2525.31
sp|P17709|HXKG_YEAST	GLK1	Glucokinase-1 OS=Saccharomyces cerevisiae (strain ATCC 204508 / S288c) OX=559292 GN=GLK1 PE=1 SV=1	1020	53	14.6017	8.87509	9.37898	11.9749	12.8312	12.6941	8.19115	9.30349	12.1494	4845.01	2944.86	3112.06	3973.4	4257.54	4212.06	2717.92	3087.01	4031.3
sp|Q04409|EMI2_YEAST	EMI2	Putative glucokinase-2 OS=Saccharomyces cerevisiae (strain ATCC 204508 / S288c) OX=559292 GN=EMI2 PE=1 SV=1	1020	49	14.4308	9.67176	10.5171	10.6656	11.0866	11.0405	9.23606	10.3465	13.0051	5387.82	3611	3926.6	3982.08	4139.23	4122.03	3448.33	3862.92	4855.53
sp|P38968|SEC31_YEAST	SEC31	Protein transport protein SEC31 OS=Saccharomyces cerevisiae (strain ATCC 204508 / S288c) OX=559292 GN=SEC31 PE=1 SV=3	1021	111	10.8098	11.1562	10.784	11.3126	11.6042	11.4591	11.3522	10.623	10.899	6601.5	6813.03	6585.76	6908.56	7086.62	6998.04	6932.72	6487.43	6655.99
sp|P00950|PMG1_YEAST	GPM1	Phosphoglycerate mutase 1 OS=Saccharomyces cerevisiae (strain ATCC 204508 / S288c) OX=559292 GN=GPM1 PE=1 SV=3	1023	137	10.8818	11.7721	10.9288	10.7041	11.061	10.9977	11.7653	11.0229	10.8663	15753.4	17042.2	15821.4	15496.1	16012.8	15921.2	17032.5	15957.6	15731
sp|P22148|MSN1_YEAST	MSN1	Protein MSN1 OS=Saccharomyces cerevisiae (strain ATCC 204508 / S288c) OX=559292 GN=MSN1 PE=1 SV=2	1024	2	10.6665	9.89497	10.771	12.8161	11.7303	11.0278	10.4035	11.4025	11.2873	63.1742	58.6048	63.7934	75.9057	69.4751	65.314	61.6168	67.5332	66.8514
sp|P40160|RIO2_YEAST	RIO2	Serine/threonine-protein kinase RIO2 OS=Saccharomyces cerevisiae (strain ATCC 204508 / S288c) OX=559292 GN=RIO2 PE=1 SV=1	1025	33	10.7749	10.6769	10.7509	12.0461	11.7927	11.898	10.4516	10.9371	10.6718	2413.96	2391.99	2408.59	2698.74	2641.97	2665.56	2341.51	2450.3	2390.86
sp|P40563|AIM21_YEAST	AIM21	Altered inheritance of mitochondria protein 21 OS=Saccharomyces cerevisiae (strain ATCC 204508 / S288c) OX=559292 GN=AIM21 PE=1 SV=1	1026	31	10.5992	10.9313	10.7482	11.6539	11.4928	11.7773	10.5616	10.9676	11.2681	2365.36	2439.47	2398.61	2600.74	2564.78	2628.27	2356.98	2447.56	2514.64
sp|P38715|GRE3_YEAST	GRE3	NADPH-dependent aldose reductase GRE3 OS=Saccharomyces cerevisiae (strain ATCC 204508 / S288c) OX=559292 GN=GRE3 PE=1 SV=1	1027	35	11.57	10.1639	10.0547	11.9411	12.4702	12.5071	10.2834	10.2072	10.8024	1999.12	1756.16	1737.3	2063.24	2154.66	2161.04	1776.82	1763.65	1866.5
sp|Q03508|YM8F_YEAST	YMR265C	Uncharacterized protein YMR265C OS=Saccharomyces cerevisiae (strain ATCC 204508 / S288c) OX=559292 GN=YMR265C PE=4 SV=1	1028	5	11.5956	10.6795	11.611	11.1881	10.7714	10.5351	10.8568	11.3615	11.401	158.129	145.635	158.339	152.572	146.888	143.666	148.053	154.937	155.474
sp|Q06624|RHC31_YEAST	AOS1	DNA damage tolerance protein RHC31 OS=Saccharomyces cerevisiae (strain ATCC 204508 / S288c) OX=559292 GN=AOS1 PE=1 SV=1	1029	12	11.2497	10.9645	10.8727	12.0957	11.8405	11.5974	10.5973	10.4893	10.2929	598.551	583.374	578.491	643.563	629.983	617.048	563.839	558.093	547.642
sp|P10614|CP51_YEAST	ERG11	Lanosterol 14-alpha demethylase OS=Saccharomyces cerevisiae (strain ATCC 204508 / S288c) OX=559292 GN=ERG11 PE=1 SV=1	1030	84	11.9522	12.4491	10.3729	9.58745	10.4068	10.0649	11.7753	11.9474	11.4438	5641.89	5876.45	4896.39	4525.63	4912.39	4751.01	5558.37	5639.63	5401.91
sp|P32481|IF2G_YEAST	GCD11	Eukaryotic translation initiation factor 2 subunit gamma OS=Saccharomyces cerevisiae (strain ATCC 204508 / S288c) OX=559292 GN=GCD11 PE=1 SV=1	1031	115	10.7864	10.9761	11.1764	11.4864	11.2067	11.3057	11.1343	11.056	10.872	9391.6	9556.82	9731.2	10001.1	9757.57	9843.79	9694.53	9626.39	9466.13
sp|Q06704|IMH1_YEAST	IMH1	Golgin IMH1 OS=Saccharomyces cerevisiae (strain ATCC 204508 / S288c) OX=559292 GN=IMH1 PE=1 SV=1	1032	82	10.79	11.1941	10.8897	12.2886	11.5572	11.4679	10.6034	10.7857	10.4235	4463.96	4631.11	4505.18	5083.92	4781.35	4744.39	4386.73	4462.17	4312.31
sp|P46677|TAF1_YEAST	TAF1	Transcription initiation factor TFIID subunit 1 OS=Saccharomyces cerevisiae (strain ATCC 204508 / S288c) OX=559292 GN=TAF1 PE=1 SV=1	1033	36	10.6884	10.669	11.0082	12.1207	11.7177	11.4146	10.597	10.8965	10.8879	1569.9	1567.05	1616.86	1780.27	1721.07	1676.56	1556.47	1600.46	1599.2
sp|P38999|LYS9_YEAST	LYS9	Saccharopine dehydrogenase [NADP(+), L-glutamate-forming] OS=Saccharomyces cerevisiae (strain ATCC 204508 / S288c) OX=559292 GN=LYS9 PE=1 SV=1	1034	75	9.72306	10.2024	9.98701	14.0947	13.4094	13.0705	9.66063	9.95803	9.8942	3108	3261.23	3192.37	4505.39	4286.35	4178.02	3088.04	3183.11	3162.7
sp|P38736|GOSR1_YEAST	GOS1	Golgi SNAP receptor complex member 1 OS=Saccharomyces cerevisiae (strain ATCC 204508 / S288c) OX=559292 GN=GOS1 PE=1 SV=1	1035	25	10.3773	10.6348	10.7979	12.0668	12.025	11.8677	10.8364	10.4008	10.9935	1430.82	1466.32	1488.81	1663.77	1658.01	1636.32	1494.12	1434.06	1515.78
sp|Q04062|RPN9_YEAST	RPN9	26S proteasome regulatory subunit RPN9 OS=Saccharomyces cerevisiae (strain ATCC 204508 / S288c) OX=559292 GN=RPN9 PE=1 SV=1	1036	59	10.8664	11.452	11.1157	11.3801	11.2192	11.1966	10.7741	11.2761	10.7199	3968	4181.83	4059.03	4155.58	4096.81	4088.57	3934.3	4117.62	3914.49
sp|P00854|ATP6_YEAST	ATP6	ATP synthase subunit a OS=Saccharomyces cerevisiae (strain ATCC 204508 / S288c) OX=559292 GN=ATP6 PE=1 SV=2	1037	1	11.5352	7.05271	11.564	12.6349	11.1537	12.2674	10.0961	12.2829	11.4132	125.566	76.7722	125.88	137.536	121.414	133.536	109.901	133.705	124.238
sp|P34222|PTH2_YEAST	PTH2	Peptidyl-tRNA hydrolase 2 OS=Saccharomyces cerevisiae (strain ATCC 204508 / S288c) OX=559292 GN=PTH2 PE=1 SV=2	1038	22	10.3409	10.7791	11.6539	11.6837	11.2073	11.4721	10.9648	11.0505	10.8477	1248.88	1301.8	1407.44	1411.04	1353.5	1385.49	1324.22	1334.57	1310.07
sp|Q06156|CND1_YEAST	YCS4	Condensin complex subunit 1 OS=Saccharomyces cerevisiae (strain ATCC 204508 / S288c) OX=559292 GN=YCS4 PE=1 SV=1	1039	19	10.7675	11.0086	11.3456	10.9024	10.3776	10.4431	11.4476	12.0783	11.6294	519.739	531.377	547.648	526.251	500.92	504.08	552.57	583.013	561.345
sp|Q04066|KFA_YEAST	BNA7	Kynurenine formamidase OS=Saccharomyces cerevisiae (strain ATCC 204508 / S288c) OX=559292 GN=BNA7 PE=1 SV=1	1040	19	11.1731	11.3735	11.8069	10.7326	10.3861	10.6395	11.025	11.3745	11.4889	886.585	902.487	936.876	851.635	824.135	844.244	874.834	902.572	911.647
sp|P43567|AGX1_YEAST	AGX1	Alanine--glyoxylate aminotransferase 1 OS=Saccharomyces cerevisiae (strain ATCC 204508 / S288c) OX=559292 GN=AGX1 PE=1 SV=1	1041	12	10.8165	9.03483	9.18969	13.6697	14.7372	13.3843	8.23872	9.14161	11.7875	292.188	244.06	248.243	369.263	398.098	361.552	222.554	246.944	318.417
sp|P38682|GLO3_YEAST	GLO3	ADP-ribosylation factor GTPase-activating protein GLO3 OS=Saccharomyces cerevisiae (strain ATCC 204508 / S288c) OX=559292 GN=GLO3 PE=1 SV=1	1042	39	10.8907	10.6415	10.9458	11.7936	11.793	11.9406	10.5344	10.6628	10.7975	2614.21	2554.4	2627.45	2830.96	2830.82	2866.23	2528.7	2559.52	2591.86
sp|P40078|NSA2_YEAST	NSA2	Ribosome biogenesis protein NSA2 OS=Saccharomyces cerevisiae (strain ATCC 204508 / S288c) OX=559292 GN=NSA2 PE=1 SV=1	1043	30	10.4912	10.5575	11.063	11.9694	11.9999	11.8422	11.0623	10.4008	10.6136	2664.83	2681.69	2810.09	3040.3	3048.07	3008.01	2809.9	2641.88	2695.92
sp|P36018|YPT52_YEAST	YPT52	GTP-binding protein YPT52 OS=Saccharomyces cerevisiae (strain ATCC 204508 / S288c) OX=559292 GN=YPT52 PE=1 SV=1	1044	33	11.1083	11.0339	10.8981	11.7146	11.6461	11.6553	10.6565	10.5311	10.7561	2450.54	2434.12	2404.15	2584.28	2569.16	2571.2	2350.86	2323.19	2372.84
sp|P36017|VPS21_YEAST	VPS21	Vacuolar protein sorting-associated protein 21 OS=Saccharomyces cerevisiae (strain ATCC 204508 / S288c) OX=559292 GN=VPS21 PE=1 SV=1	1044	29	11.3009	10.7122	11.2269	11.6206	11.213	11.1945	10.8735	10.8861	10.9723	1274.51	1208.13	1266.17	1310.57	1264.6	1262.51	1226.31	1227.74	1237.46
sp|P31115|PUS3_YEAST	DEG1	tRNA pseudouridine(38/39) synthase OS=Saccharomyces cerevisiae (strain ATCC 204508 / S288c) OX=559292 GN=DEG1 PE=1 SV=1	1045	18	11.4743	11.383	11.8293	10.0106	10.1525	10.4929	12.3017	11.1136	11.2421	958.462	950.836	988.12	836.197	848.057	876.49	1027.58	928.335	939.07
sp|P23638|PSA3_YEAST	PRE9	Proteasome subunit alpha type-3 OS=Saccharomyces cerevisiae (strain ATCC 204508 / S288c) OX=559292 GN=PRE9 PE=1 SV=1	1046	39	10.4154	10.8071	10.723	11.7146	11.7274	12.2191	10.6732	10.9465	10.7737	4845.13	5027.36	4988.24	5449.5	5455.47	5684.18	4965.06	5092.21	5011.83
sp|Q08951|AP3D_YEAST	APL5	AP-3 complex subunit delta OS=Saccharomyces cerevisiae (strain ATCC 204508 / S288c) OX=559292 GN=APL5 PE=1 SV=1	1047	51	11.0514	11.1316	11.6946	11.1782	10.9308	10.6148	11.2661	11.248	10.8844	2219.8	2235.92	2349	2245.26	2195.58	2132.11	2262.93	2259.29	2186.26
sp|P08465|MET2_YEAST	MET2	Homoserine O-acetyltransferase OS=Saccharomyces cerevisiae (strain ATCC 204508 / S288c) OX=559292 GN=MET2 PE=1 SV=2	1048	5	12.5623	11.4111	13.5635	9.31434	8.81733	9.8257	10.8306	12.1206	11.5546	209.612	190.402	226.316	155.416	147.123	163.949	180.716	202.241	192.796
sp|P40825|SYA_YEAST	ALA1	Alanine--tRNA ligase, mitochondrial OS=Saccharomyces cerevisiae (strain ATCC 204508 / S288c) OX=559292 GN=ALA1 PE=1 SV=3	1049	222	11.0278	11.1013	10.9201	11.1618	11.2226	11.1989	11.143	11.1551	11.0694	19221.4	19349.4	19033.6	19454.9	19560.8	19519.6	19422.2	19443.1	19293.9
sp|P32588|PUB1_YEAST	PUB1	Nuclear and cytoplasmic polyadenylated RNA-binding protein PUB1 OS=Saccharomyces cerevisiae (strain ATCC 204508 / S288c) OX=559292 GN=PUB1 PE=1 SV=4	1050	23	11.0893	11.34	10.9802	10.4571	10.5087	10.5055	11.7763	11.9844	11.3584	909.596	930.164	900.652	857.745	861.972	861.716	965.952	983.021	931.675
sp|P39548|YAJ8_YEAST	YAR028W	DUP240 protein YAR028W OS=Saccharomyces cerevisiae (strain ATCC 204508 / S288c) OX=559292 GN=YAR028W PE=1 SV=1	1051	7	10.6268	9.97163	10.9239	12.6962	11.4758	12.6756	10.9482	10.7684	9.91343	167.542	157.213	172.227	200.17	180.927	199.844	172.61	169.775	156.296
sp|P39547|UIP3_YEAST	UIP3	ULP1-interacting protein 3 OS=Saccharomyces cerevisiae (strain ATCC 204508 / S288c) OX=559292 GN=UIP3 PE=1 SV=1	1051	3	9.90647	9.42054	10.2086	13.5291	13.0412	13.4805	9.21838	10.4763	10.7189	466.398	443.52	480.621	636.954	613.98	634.665	434.003	493.224	504.647
sp|P32832|RSC7_YEAST	NPL6	Chromatin structure-remodeling complex subunit RSC7 OS=Saccharomyces cerevisiae (strain ATCC 204508 / S288c) OX=559292 GN=NPL6 PE=1 SV=1	1052	36	11.0493	11.662	11.3851	10.7872	10.593	10.7031	11.0925	11.3977	11.3302	2856.48	3014.86	2943.28	2788.71	2738.51	2766.99	2867.63	2946.56	2929.09
sp|P53871|DUG3_YEAST	DUG3	Probable glutamine amidotransferase DUG3 OS=Saccharomyces cerevisiae (strain ATCC 204508 / S288c) OX=559292 GN=DUG3 PE=1 SV=1	1053	5	10.8049	10.8517	13.0784	9.93045	11.2509	11.0811	13.1036	9.75545	10.1435	92.1549	92.5544	111.546	84.6968	95.9588	94.511	111.76	83.2043	86.5142
sp|P17106|CBF1_YEAST	CBF1	Centromere-binding protein 1 OS=Saccharomyces cerevisiae (strain ATCC 204508 / S288c) OX=559292 GN=CBF1 PE=1 SV=2	1054	20	10.8706	11.5225	11.511	11.177	10.3288	11.0769	10.8101	11.4059	11.2972	975.786	1034.3	1033.28	1003.29	927.158	994.303	970.354	1023.84	1014.08
sp|Q12099|FAL1_YEAST	FAL1	ATP-dependent RNA helicase FAL1 OS=Saccharomyces cerevisiae (strain ATCC 204508 / S288c) OX=559292 GN=FAL1 PE=1 SV=1	1055	32	10.611	10.9333	11.1076	12.1554	11.2632	11.7806	10.569	11.1549	10.425	1324.14	1364.36	1386.12	1516.86	1405.53	1470.09	1318.9	1392.01	1300.93
sp|P51996|YPT32_YEAST	YPT32	GTP-binding protein YPT32/YPT11 OS=Saccharomyces cerevisiae (strain ATCC 204508 / S288c) OX=559292 GN=YPT32 PE=1 SV=3	1056	36	11.4279	11.2817	11.4777	10.8993	10.935	10.624	11.3725	10.9862	10.9958	2718.78	2684.01	2730.63	2593.02	2601.52	2527.53	2705.6	2613.71	2615.99
sp|P38555|YPT31_YEAST	YPT31	GTP-binding protein YPT31/YPT8 OS=Saccharomyces cerevisiae (strain ATCC 204508 / S288c) OX=559292 GN=YPT31 PE=1 SV=3	1056	13	11.4265	10.9098	11.6321	10.0558	11.7103	11.0138	12.2188	10.4203	10.6125	1188.46	1134.71	1209.84	1045.9	1217.97	1145.53	1270.87	1083.8	1103.79
sp|Q12751|RTP1_YEAST	RTP1	RNA polymerase II assembly factor RTP1 OS=Saccharomyces cerevisiae (strain ATCC 204508 / S288c) OX=559292 GN=RTP1 PE=1 SV=1	1057	18	10.5089	11.3573	11.1858	10.9381	11.7423	10.7212	10.9183	11.8319	10.7963	766.144	827.991	815.488	797.433	856.062	781.623	795.988	862.594	787.092
sp|P09232|PRTB_YEAST	PRB1	Cerevisin OS=Saccharomyces cerevisiae (strain ATCC 204508 / S288c) OX=559292 GN=PRB1 PE=1 SV=1	1058	44	11.6628	11.3009	10.9348	10.9407	11.1661	11.2129	10.3189	10.7759	11.687	4034.05	3908.88	3782.26	3784.31	3862.25	3878.46	3569.21	3727.29	4042.43
sp|P38292|PEX32_YEAST	PEX32	Peroxisomal membrane protein PEX32 OS=Saccharomyces cerevisiae (strain ATCC 204508 / S288c) OX=559292 GN=PEX32 PE=1 SV=1	1059	2	11.7247	11.4032	11.6104	12.4262	13.3435	9.98894	8.65423	11.6429	9.20595	41.2907	40.1586	40.8881	43.7611	46.9917	35.178	30.4775	41.0026	32.4205
sp|P39743|RV167_YEAST	RVS167	Reduced viability upon starvation protein 167 OS=Saccharomyces cerevisiae (strain ATCC 204508 / S288c) OX=559292 GN=RVS167 PE=1 SV=1	1060	31	10.6703	10.3851	10.7289	12.422	11.4652	11.5862	10.3597	11.5526	10.83	1449.57	1410.83	1457.53	1687.54	1557.55	1574	1407.38	1569.44	1471.28
sp|Q07878|VPS13_YEAST	VPS13	Vacuolar protein sorting-associated protein 13 OS=Saccharomyces cerevisiae (strain ATCC 204508 / S288c) OX=559292 GN=VPS13 PE=1 SV=1	1061	87	10.8278	10.8731	11.1227	11.4943	11.4358	11.2853	11.1218	10.9229	10.9163	3747.69	3763.38	3849.75	3978.36	3958.13	3906.02	3849.44	3780.59	3778.31
sp|Q01448|HPC2_YEAST	HPC2	Histone promoter control protein 2 OS=Saccharomyces cerevisiae (strain ATCC 204508 / S288c) OX=559292 GN=HPC2 PE=1 SV=2	1062	11	10.7304	11.3149	11.4095	11.423	11.3379	10.5223	11.1595	11.3835	10.7189	356.178	375.581	378.72	379.171	376.344	349.273	370.422	377.859	355.799
sp|P38717|SIP3_YEAST	SIP3	Membrane-anchored lipid-binding protein SIP3 OS=Saccharomyces cerevisiae (strain ATCC 204508 / S288c) OX=559292 GN=SIP3 PE=1 SV=1	1063	18	11.1208	10.8925	11.3619	11.7116	11.5978	11.5688	10.2522	10.8929	10.6016	507.902	497.474	518.913	534.882	529.687	528.36	468.229	497.494	484.187
sp|P35127|UBL1_YEAST	YUH1	Ubiquitin carboxyl-terminal hydrolase YUH1 OS=Saccharomyces cerevisiae (strain ATCC 204508 / S288c) OX=559292 GN=YUH1 PE=1 SV=1	1064	8	10.0123	10.3351	10.5258	12.2121	12.3966	12.7704	10.0828	10.5534	11.1114	277.658	286.61	291.899	338.662	343.778	354.143	279.613	292.663	308.138
sp|P25574|EMC1_YEAST	EMC1	ER membrane protein complex subunit 1 OS=Saccharomyces cerevisiae (strain ATCC 204508 / S288c) OX=559292 GN=EMC1 PE=1 SV=1	1065	41	11.0565	11.0834	11.8202	10.7945	10.6711	10.4809	11.4225	11.2808	11.3902	3249.92	3257.82	3474.38	3172.89	3136.62	3080.74	3357.49	3315.84	3348
sp|Q06188|YL455_YEAST	YLR455W	PWWP domain-containing protein YLR455W OS=Saccharomyces cerevisiae (strain ATCC 204508 / S288c) OX=559292 GN=YLR455W PE=1 SV=1	1066	7	11.1657	11.085	12.3868	11.429	10.5946	10.074	10.433	11.8226	11.0093	299.17	297.009	331.889	306.226	283.869	269.919	279.539	316.772	294.98
sp|P43586|LOC1_YEAST	LOC1	60S ribosomal subunit assembly/export protein LOC1 OS=Saccharomyces cerevisiae (strain ATCC 204508 / S288c) OX=559292 GN=LOC1 PE=1 SV=1	1067	22	10.8158	11.404	11.4951	11.4133	10.853	10.8653	11.0886	11.3396	10.7253	1109.19	1169.51	1178.86	1170.46	1113.01	1114.26	1137.17	1162.91	1099.91
sp|Q12158|SCC1_YEAST	MCD1	Sister chromatid cohesion protein 1 OS=Saccharomyces cerevisiae (strain ATCC 204508 / S288c) OX=559292 GN=MCD1 PE=1 SV=1	1068	18	10.5667	11.3094	11.1736	11.5801	11.2865	10.9167	11.2351	11.3928	10.5392	612.514	655.564	647.696	671.255	654.237	632.802	651.257	660.403	610.921
sp|Q12386|ARP8_YEAST	ARP8	Actin-like protein ARP8 OS=Saccharomyces cerevisiae (strain ATCC 204508 / S288c) OX=559292 GN=ARP8 PE=1 SV=1	1069	38	10.1794	10.5589	10.7549	12.7876	12.1029	12.2613	10.4903	10.4866	10.378	2120.59	2199.64	2240.47	2663.93	2521.29	2554.3	2185.34	2184.59	2161.97
sp|Q06104|GLD1_YEAST	GLD1	Golgi/endosome-localized DSC protein 1 OS=Saccharomyces cerevisiae (strain ATCC 204508 / S288c) OX=559292 GN=GLD1 PE=1 SV=1	1070	1	8.1256	11.5091	8.19857	11.7074	13.6551	9.90423	13.2416	12.9875	10.6708	8.36088	11.8424	8.43596	12.0464	14.0505	10.191	13.625	13.3636	10.9798
sp|P16140|VATB_YEAST	VMA2	V-type proton ATPase subunit B OS=Saccharomyces cerevisiae (strain ATCC 204508 / S288c) OX=559292 GN=VMA2 PE=1 SV=2	1071	100	11.4298	11.459	11.52	10.2474	10.7181	10.7051	11.5059	11.1678	11.2469	9044.69	9067.78	9116.05	8109.04	8481.47	8471.23	9104.88	8837.35	8899.97
sp|P36139|PET10_YEAST	PET10	Protein PET10 OS=Saccharomyces cerevisiae (strain ATCC 204508 / S288c) OX=559292 GN=PET10 PE=1 SV=3	1072	50	11.2461	11.6318	11.6178	10.1231	10.6997	10.7094	11.4883	11.2793	11.2047	3946.87	4082.23	4077.32	3552.75	3755.11	3758.51	4031.87	3958.52	3932.33
sp|P38887|YH02_YEAST	YHR202W	Uncharacterized protein YHR202W OS=Saccharomyces cerevisiae (strain ATCC 204508 / S288c) OX=559292 GN=YHR202W PE=1 SV=1	1073	9	11.3754	11.3654	10.9935	10.7643	10.954	10.4025	10.6886	12.0506	11.4056	526.759	526.298	509.074	498.461	507.245	481.708	494.958	558.026	528.16
sp|P14180|CHS2_YEAST	CHS2	Chitin synthase 2 OS=Saccharomyces cerevisiae (strain ATCC 204508 / S288c) OX=559292 GN=CHS2 PE=1 SV=1	1074	50	9.63789	9.83784	10.1188	14.0463	13.812	13.1347	9.52963	10.1073	9.7755	2389.89	2439.47	2509.15	3483.05	3424.94	3257	2363.05	2506.28	2424.01
sp|P36095|VPS24_YEAST	VPS24	Vacuolar protein-sorting-associated protein 24 OS=Saccharomyces cerevisiae (strain ATCC 204508 / S288c) OX=559292 GN=VPS24 PE=1 SV=1	1075	19	10.6849	10.7344	10.5298	11.6675	11.4154	11.8803	10.9938	11.1648	10.9291	760.438	763.955	749.395	830.366	812.422	845.512	782.422	794.588	777.817
sp|Q08045|LCL2_YEAST	LCL2	Long chronological lifespan protein 2 OS=Saccharomyces cerevisiae (strain ATCC 204508 / S288c) OX=559292 GN=LCL2 PE=1 SV=1	1076	3	11.1953	11.8147	11.2939	12.3476	11.5731	11.4814	9.74881	9.2017	11.3434	254.127	268.187	256.365	280.282	262.702	260.62	221.292	208.873	257.489
sp|P33309|DOM34_YEAST	DOM34	Protein DOM34 OS=Saccharomyces cerevisiae (strain ATCC 204508 / S288c) OX=559292 GN=DOM34 PE=1 SV=2	1077	32	10.3652	10.9258	11.3212	12.3037	11.5331	11.4834	10.3724	11.1217	10.5735	1563.76	1648.32	1707.99	1856.2	1739.95	1732.45	1564.84	1677.89	1595.18
sp|P36161|NU133_YEAST	NUP133	Nucleoporin NUP133 OS=Saccharomyces cerevisiae (strain ATCC 204508 / S288c) OX=559292 GN=NUP133 PE=1 SV=1	1078	57	10.3993	10.132	10.4734	12.8714	12.5551	12.2756	10.4001	10.5958	10.2973	2460.35	2397.11	2477.89	3045.22	2970.4	2904.26	2460.55	2506.85	2436.22
sp|P38061|RL32_YEAST	RPL32	60S ribosomal protein L32 OS=Saccharomyces cerevisiae (strain ATCC 204508 / S288c) OX=559292 GN=RPL32 PE=1 SV=1	1079	82	11.6495	12.1031	11.5033	9.82881	10.055	9.96327	12.6666	11.1885	11.042	13571	14099.4	13400.8	11450.1	11713.6	11606.7	14755.9	13034	12863.4
sp|P38994|MSS4_YEAST	MSS4	Probable phosphatidylinositol 4-phosphate 5-kinase MSS4 OS=Saccharomyces cerevisiae (strain ATCC 204508 / S288c) OX=559292 GN=MSS4 PE=1 SV=2	1080	17	11.4838	11.4568	11.6768	10.4164	10.3227	10.2583	11.5785	11.4309	11.3759	820.638	818.707	834.427	744.361	737.667	733.064	827.406	816.857	812.929
sp|P33322|CBF5_YEAST	CBF5	H/ACA ribonucleoprotein complex subunit CBF5 OS=Saccharomyces cerevisiae (strain ATCC 204508 / S288c) OX=559292 GN=CBF5 PE=1 SV=1	1081	59	11.6191	11.803	10.4353	10.3354	11.2188	10.8942	11.7954	10.8277	11.0713	6103.32	6199.92	5481.48	5429.04	5893.08	5722.54	6195.95	5687.61	5815.57
sp|P46676|SUM1_YEAST	SUM1	Suppressor of mar1-1 protein OS=Saccharomyces cerevisiae (strain ATCC 204508 / S288c) OX=559292 GN=SUM1 PE=1 SV=2	1082	32	11.0201	12.0893	11.6728	10.0975	10.4572	10.3576	12.1497	10.9136	11.2423	1459.99	1601.64	1546.47	1337.76	1385.42	1372.22	1609.65	1445.88	1489.43
sp|P0CX29|RS23A_YEAST	RPS23A	40S ribosomal protein S23-A OS=Saccharomyces cerevisiae (strain ATCC 204508 / S288c) OX=559292 GN=RPS23A PE=1 SV=1	1083	46	11.0038	12.2005	11.3637	10.1105	10.0885	10.297	12.9192	11.1544	10.8624	6372.28	7065.32	6580.73	5854.98	5842.23	5962.96	7481.47	6459.5	6290.43
sp|P23293|BUR1_YEAST	SGV1	Serine/threonine-protein kinase BUR1 OS=Saccharomyces cerevisiae (strain ATCC 204508 / S288c) OX=559292 GN=SGV1 PE=1 SV=1	1084	48	10.9618	11.1763	11.3686	11.653	11.3289	11.3273	11.0663	10.6332	10.4846	2516.4	2565.65	2609.8	2675.09	2600.68	2600.31	2540.41	2440.97	2406.87
sp|P25368|RRP7_YEAST	RRP7	Ribosomal RNA-processing protein 7 OS=Saccharomyces cerevisiae (strain ATCC 204508 / S288c) OX=559292 GN=RRP7 PE=1 SV=1	1085	20	10.7703	10.7277	10.9717	11.8654	12.1358	12.2705	10.8564	10.0952	10.3071	1793.8	1786.7	1827.35	1976.19	2021.22	2043.65	1808.14	1681.36	1716.66
sp|P14743|NMT_YEAST	NMT1	Glycylpeptide N-tetradecanoyltransferase OS=Saccharomyces cerevisiae (strain ATCC 204508 / S288c) OX=559292 GN=NMT1 PE=1 SV=1	1086	39	10.142	10.2842	10.6364	12.9118	12.2492	12.3699	10.4848	10.4829	10.4389	2036.02	2064.57	2135.28	2592.06	2459.04	2483.27	2104.84	2104.47	2095.62
sp|P35996|RM38_YEAST	MRPL38	54S ribosomal protein L38, mitochondrial OS=Saccharomyces cerevisiae (strain ATCC 204508 / S288c) OX=559292 GN=MRPL38 PE=1 SV=1	1087	6	11.4356	10.9353	9.11246	10.1421	12.6531	11.4314	10.3141	11.6357	12.3402	204.787	195.827	163.185	181.624	226.59	204.713	184.704	208.37	220.987
sp|Q07872|ENT4_YEAST	ENT4	Epsin-4 OS=Saccharomyces cerevisiae (strain ATCC 204508 / S288c) OX=559292 GN=ENT4 PE=1 SV=1	1088	11	11.2826	10.7354	11.6212	10.6317	10.361	10.7939	11.6653	11.5207	11.3884	1181.72	1124.41	1217.18	1113.55	1085.19	1130.54	1221.8	1206.66	1192.8
sp|P46680|AIP1_YEAST	AIP1	Actin-interacting protein 1 OS=Saccharomyces cerevisiae (strain ATCC 204508 / S288c) OX=559292 GN=AIP1 PE=1 SV=1	1089	39	10.8752	10.5399	9.31429	12.1189	13.0234	12.4726	9.69876	10.9734	10.9834	1450.69	1405.96	1242.47	1616.59	1737.25	1663.77	1293.75	1463.79	1465.11
sp|P53731|ARPC2_YEAST	ARC35	Actin-related protein 2/3 complex subunit 2 OS=Saccharomyces cerevisiae (strain ATCC 204508 / S288c) OX=559292 GN=ARC35 PE=1 SV=1	1090	30	10.3488	10.4793	10.7678	11.7276	12.722	12.5136	10.862	10.065	10.514	2249.64	2278	2340.71	2549.35	2765.51	2720.21	2361.18	2187.93	2285.53
sp|P05745|RL36A_YEAST	RPL36A	60S ribosomal protein L36-A OS=Saccharomyces cerevisiae (strain ATCC 204508 / S288c) OX=559292 GN=RPL36A PE=1 SV=3	1091	60	11.2478	12.0121	11.1596	9.59476	10.6762	10.4597	13.6053	10.6154	10.6291	5735.01	6124.71	5690.03	4892.16	5443.58	5333.17	6937.04	5412.57	5419.54
sp|O14455|RL36B_YEAST	RPL36B	60S ribosomal protein L36-B OS=Saccharomyces cerevisiae (strain ATCC 204508 / S288c) OX=559292 GN=RPL36B PE=1 SV=3	1091	24	11.4924	11.7946	11.6364	9.84606	10.5301	10.3661	12.4534	11.0881	10.7929	1788.32	1835.35	1810.72	1532.14	1638.58	1613.06	1937.86	1725.41	1679.47
sp|P19145|GAP1_YEAST	GAP1	General amino-acid permease GAP1 OS=Saccharomyces cerevisiae (strain ATCC 204508 / S288c) OX=559292 GN=GAP1 PE=1 SV=2	1092	18	16.952	13.5731	16.3887	2.9712	3.10634	3.93095	12.0136	15.2819	15.7822	2592.84	2076.03	2506.68	454.45	475.12	601.246	1837.5	2337.39	2413.92
sp|P32558|SPT16_YEAST	SPT16	FACT complex subunit SPT16 OS=Saccharomyces cerevisiae (strain ATCC 204508 / S288c) OX=559292 GN=SPT16 PE=1 SV=1	1093	98	10.7526	10.6814	10.871	11.7453	11.5627	11.6236	11.1068	10.8347	10.8218	7736.38	7685.11	7821.53	8450.64	8319.24	8363.07	7991.23	7795.47	7786.14
sp|P38792|RRP4_YEAST	RRP4	Exosome complex component RRP4 OS=Saccharomyces cerevisiae (strain ATCC 204508 / S288c) OX=559292 GN=RRP4 PE=1 SV=1	1095	25	10.8492	10.8178	10.7532	12.303	11.7966	11.7051	10.3557	10.7114	10.708	1935.59	1929.98	1918.46	2194.95	2104.61	2088.28	1847.54	1911	1910.4
sp|P53012|SCS3_YEAST	SCS3	FIT family protein SCS3 OS=Saccharomyces cerevisiae (strain ATCC 204508 / S288c) OX=559292 GN=SCS3 PE=1 SV=1	1096	5	10.1056	10.4851	11.4438	11.8046	12.0946	12.7378	10.8888	10.5841	9.85566	150.071	155.706	169.944	175.301	179.608	189.159	161.701	157.177	146.359
sp|P53438|SOK2_YEAST	SOK2	Protein SOK2 OS=Saccharomyces cerevisiae (strain ATCC 204508 / S288c) OX=559292 GN=SOK2 PE=1 SV=1	1097	8	11.1876	11.5571	11.5469	10.026	10.6145	10.6422	11.6034	11.6587	11.1637	550.233	568.409	567.904	493.103	522.05	523.41	570.683	573.403	549.061
sp|P36093|PHD1_YEAST	PHD1	Putative transcription factor PHD1 OS=Saccharomyces cerevisiae (strain ATCC 204508 / S288c) OX=559292 GN=PHD1 PE=1 SV=1	1097	1	11.3753	11.0864	12.9846	11.2648	7.81029	6.61985	10.7395	13.1779	14.9415	15.0725	14.6897	17.2048	14.9261	10.3488	8.77142	14.23	17.4609	19.7977
sp|P38697|IMDH2_YEAST	IMD2	Inosine-5'-monophosphate dehydrogenase 2 OS=Saccharomyces cerevisiae (strain ATCC 204508 / S288c) OX=559292 GN=IMD2 PE=1 SV=1	1098	119	14.2994	11.3201	12.9751	7.22676	7.55565	7.82792	10.9466	11.807	16.0415	9841.61	7791.11	8930.2	4973.85	5200.21	5387.6	7534.06	8126.2	11040.6
sp|P50095|IMDH3_YEAST	IMD3	Inosine-5'-monophosphate dehydrogenase 3 OS=Saccharomyces cerevisiae (strain ATCC 204508 / S288c) OX=559292 GN=IMD3 PE=1 SV=1	1098	64	13.1407	11.9314	11.9758	8.08824	8.69016	9.00612	11.7418	11.7012	13.7246	9414.82	8548.42	8580.21	5794.92	6226.17	6452.54	8412.53	8383.46	9833.16
sp|P50094|IMDH4_YEAST	IMD4	Inosine-5'-monophosphate dehydrogenase 4 OS=Saccharomyces cerevisiae (strain ATCC 204508 / S288c) OX=559292 GN=IMD4 PE=1 SV=1	1098	37	13.3577	12.092	12.5405	7.70486	7.87499	8.27437	11.877	12.2522	14.0263	4627.6	4189.12	4344.48	2669.24	2728.18	2866.54	4114.6	4244.62	4859.22
sp|Q04867|YM91_YEAST	YMR310C	Putative methyltransferase YMR310C OS=Saccharomyces cerevisiae (strain ATCC 204508 / S288c) OX=559292 GN=YMR310C PE=1 SV=1	1099	11	10.8939	11.2487	11.0841	10.8111	10.9141	11.0568	11.0655	11.483	11.4429	569.521	588.067	579.463	565.19	570.575	578.034	578.494	600.317	598.222
sp|P46995|SET2_YEAST	SET2	Histone-lysine N-methyltransferase, H3 lysine-36 specific OS=Saccharomyces cerevisiae (strain ATCC 204508 / S288c) OX=559292 GN=SET2 PE=1 SV=2	1100	25	11.2719	11.8011	12.2278	10.5332	10.0513	9.88125	11.6868	11.4703	11.0764	1120.15	1172.73	1215.14	1046.74	998.85	981.948	1161.37	1139.85	1100.71
sp|P53040|TAF6_YEAST	TAF6	Transcription initiation factor TFIID subunit 6 OS=Saccharomyces cerevisiae (strain ATCC 204508 / S288c) OX=559292 GN=TAF6 PE=1 SV=1	1101	24	10.8886	11.036	11.2109	11.6042	11.2262	11.2299	11.1761	11.1253	10.5029	1326.52	1344.48	1365.79	1413.7	1367.66	1368.1	1361.55	1355.36	1279.53
sp|Q06705|CSR1_YEAST	CSR1	Phosphatidylinositol transfer protein CSR1 OS=Saccharomyces cerevisiae (strain ATCC 204508 / S288c) OX=559292 GN=CSR1 PE=1 SV=1	1102	31	10.8873	11.3245	11.3774	11.0546	10.8448	10.91	11.4932	11.0037	11.1046	2580.61	2684.25	2696.79	2620.26	2570.53	2585.98	2724.22	2608.2	2632.12
sp|P53131|PRP43_YEAST	PRP43	Pre-mRNA-splicing factor ATP-dependent RNA helicase PRP43 OS=Saccharomyces cerevisiae (strain ATCC 204508 / S288c) OX=559292 GN=PRP43 PE=1 SV=1	1103	56	10.5967	10.6975	10.8453	12.1037	12.2562	12.0099	10.5186	10.5951	10.3769	3073.71	3102.94	3145.82	3510.84	3555.07	3483.63	3051.06	3073.25	3009.94
sp|P20095|PRP2_YEAST	PRP2	Pre-mRNA-splicing factor ATP-dependent RNA helicase-like protein PRP2 OS=Saccharomyces cerevisiae (strain ATCC 204508 / S288c) OX=559292 GN=PRP2 PE=1 SV=1	1103	22	10.7657	11.0672	11.742	11.1173	10.7243	10.9335	11.3734	11.3149	10.9618	1354.93	1392.87	1477.8	1399.18	1349.72	1376.06	1431.41	1424.05	1379.62
sp|P38858|SOL3_YEAST	SOL3	6-phosphogluconolactonase 3 OS=Saccharomyces cerevisiae (strain ATCC 204508 / S288c) OX=559292 GN=SOL3 PE=1 SV=2	1104	27	11.6417	11.9712	11.2929	10.0116	9.96152	10.0549	11.6218	11.3379	12.1067	2526.47	2597.97	2450.76	2172.7	2161.84	2182.1	2522.14	2460.54	2627.38
sp|Q05583|CIAO1_YEAST	CIA1	Cytosolic iron-sulfur protein assembly protein 1 OS=Saccharomyces cerevisiae (strain ATCC 204508 / S288c) OX=559292 GN=CIA1 PE=1 SV=1	1105	2	9.97255	11.0603	11.2194	10.8139	11.6724	11.9876	9.801	11.5222	11.9506	99.9962	110.903	112.498	108.433	117.041	120.202	98.2761	115.535	119.83
sp|Q02725|VTC3_YEAST	VTC3	Vacuolar transporter chaperone 3 OS=Saccharomyces cerevisiae (strain ATCC 204508 / S288c) OX=559292 GN=VTC3 PE=1 SV=1	1106	92	12.4816	14.3236	13.1421	6.97009	6.8358	7.17193	13.662	13.6849	11.728	8692.58	9975.38	9152.57	4854.17	4760.65	4994.74	9514.59	9530.57	8167.69
sp|P43585|VTC2_YEAST	VTC2	Vacuolar transporter chaperone 2 OS=Saccharomyces cerevisiae (strain ATCC 204508 / S288c) OX=559292 GN=VTC2 PE=1 SV=1	1106	81	11.9687	12.4865	12.05	9.53209	9.18967	9.32872	11.9516	12.2538	11.2389	6396.37	6673.07	6439.82	5094.17	4911.17	4985.49	6387.22	6548.7	6006.31
sp|P40348|RFC2_YEAST	RFC2	Replication factor C subunit 2 OS=Saccharomyces cerevisiae (strain ATCC 204508 / S288c) OX=559292 GN=RFC2 PE=1 SV=1	1107	36	10.9058	11.0678	11.4746	10.8904	10.7809	11.2123	11.6501	11.1225	10.8957	1874.85	1902.7	1972.64	1872.21	1853.38	1927.55	2002.8	1912.1	1873.12
sp|P53192|GET1_YEAST	GET1	Golgi to ER traffic protein 1 OS=Saccharomyces cerevisiae (strain ATCC 204508 / S288c) OX=559292 GN=GET1 PE=1 SV=1	1108	15	11.2934	10.7374	11.0701	11.4021	11.3264	10.9523	11.2773	10.6418	11.2993	1080.48	1027.29	1059.11	1090.88	1083.64	1047.84	1078.94	1018.14	1081.05
sp|P38801|LRP1_YEAST	LRP1	Exosome complex protein LRP1 OS=Saccharomyces cerevisiae (strain ATCC 204508 / S288c) OX=559292 GN=LRP1 PE=1 SV=1	1109	20	10.8947	11.5697	11.3552	11.0486	10.9518	10.9663	11.1924	11.3178	10.7034	1294.72	1374.95	1349.46	1313.02	1301.51	1303.24	1330.11	1345.01	1272
sp|P69850|DAD3_YEAST	DAD3	DASH complex subunit DAD3 OS=Saccharomyces cerevisiae (strain ATCC 204508 / S288c) OX=559292 GN=DAD3 PE=1 SV=1	1110	2	15.719	10.8876	11.2002	9.95263	9.3223	11.3763	11.2667	10.2974	9.9779	88.7743	61.4888	63.2541	56.2084	52.6485	64.2486	63.6294	58.1556	56.3511
sp|Q00402|NUM1_YEAST	NUM1	Nuclear migration protein NUM1 OS=Saccharomyces cerevisiae (strain ATCC 204508 / S288c) OX=559292 GN=NUM1 PE=1 SV=2	1111	127	10.7662	11.2098	11.1752	11.4299	11.5039	11.4033	10.9141	10.7897	10.8081	5221.36	5436.48	5419.7	5543.22	5579.13	5530.31	5293.08	5232.73	5241.66
sp|P40308|TGL3_YEAST	TGL3	Triacylglycerol lipase 3 OS=Saccharomyces cerevisiae (strain ATCC 204508 / S288c) OX=559292 GN=TGL3 PE=1 SV=2	1111	17	10.7287	10.7821	11.2652	12.2699	11.6768	11.6794	10.5125	10.3306	10.7547	865.667	869.979	908.958	990.021	942.161	942.378	848.225	833.543	867.764
sp|P02400|RLA4_YEAST	RPP2B	60S acidic ribosomal protein P2-beta OS=Saccharomyces cerevisiae (strain ATCC 204508 / S288c) OX=559292 GN=RPP2B PE=1 SV=2	1112	50	10.0625	12.1775	10.3778	10.8516	10.8574	11.0775	12.3537	10.2633	11.9787	2622.71	3173.97	2704.87	2828.38	2829.9	2887.25	3219.89	2675.04	3122.15
sp|P05318|RLA1_YEAST	RPP1A	60S acidic ribosomal protein P1-alpha OS=Saccharomyces cerevisiae (strain ATCC 204508 / S288c) OX=559292 GN=RPP1A PE=1 SV=4	1112	14	11.3064	13.072	10.5515	9.66903	9.7692	9.81366	13.6694	10.7121	11.4367	1584.86	1832.35	1479.04	1355.34	1369.38	1375.62	1916.09	1501.56	1603.12
sp|Q07896|NOC3_YEAST	NOC3	Nucleolar complex-associated protein 3 OS=Saccharomyces cerevisiae (strain ATCC 204508 / S288c) OX=559292 GN=NOC3 PE=1 SV=1	1113	42	10.9937	10.9595	11.1418	11.7149	11.321	11.4391	10.9285	10.7438	10.7579	3289.35	3279.11	3333.66	3505.14	3387.27	3422.61	3269.85	3214.58	3218.81
sp|P12385|ERF1_YEAST	SUP45	Eukaryotic peptide chain release factor subunit 1 OS=Saccharomyces cerevisiae (strain ATCC 204508 / S288c) OX=559292 GN=SUP45 PE=1 SV=2	1114	102	11.0455	11.0126	11.1618	11.2545	11.0053	11.1578	10.7339	11.5673	11.0614	8682.76	8656.93	8774.24	8847.1	8651.19	8771.05	8437.84	9092.94	8695.27
sp|P40040|THO1_YEAST	THO1	Protein THO1 OS=Saccharomyces cerevisiae (strain ATCC 204508 / S288c) OX=559292 GN=THO1 PE=1 SV=1	1115	21	11.5058	11.7303	11.3081	10.6196	10.0354	10.8175	10.7658	11.5575	11.66	2249.34	2293.23	2210.69	2076.11	1961.89	2114.79	2104.67	2259.45	2279.5
sp|Q06263|VTA1_YEAST	VTA1	Vacuolar protein sorting-associated protein VTA1 OS=Saccharomyces cerevisiae (strain ATCC 204508 / S288c) OX=559292 GN=VTA1 PE=1 SV=1	1116	17	11.3825	11.7085	11.8836	10.9512	10.8691	10.3038	10.7666	11.5445	10.5903	905.167	931.092	945.02	870.874	864.345	819.388	856.192	918.057	842.171
sp|P40055|UTP7_YEAST	UTP7	U3 small nucleolar RNA-associated protein 7 OS=Saccharomyces cerevisiae (strain ATCC 204508 / S288c) OX=559292 GN=UTP7 PE=1 SV=1	1117	40	10.3602	10.5947	10.7333	12.0877	12.142	12.3055	10.8592	10.5595	10.3578	3332.01	3407.41	3451.99	3887.58	3905.06	3957.63	3492.49	3396.11	3331.22
sp|Q06673|ECM30_YEAST	ECM30	Protein ECM30 OS=Saccharomyces cerevisiae (strain ATCC 204508 / S288c) OX=559292 GN=ECM30 PE=1 SV=1	1118	11	11.2434	10.9067	11.5498	10.9603	10.5621	11.1197	11.3234	10.8849	11.4496	314.661	305.236	323.236	306.738	295.594	311.199	316.9	304.626	320.431
sp|P28004|PRP45_YEAST	PRP45	Pre-mRNA-processing protein 45 OS=Saccharomyces cerevisiae (strain ATCC 204508 / S288c) OX=559292 GN=PRP45 PE=1 SV=2	1119	16	10.521	10.6132	11.1496	10.18	10.0839	10.1346	10.3501	11.0227	15.9451	702.983	709.139	744.981	680.195	673.774	677.164	691.56	736.5	1065.4
sp|P53064|RTF1_YEAST	RTF1	RNA polymerase-associated protein RTF1 OS=Saccharomyces cerevisiae (strain ATCC 204508 / S288c) OX=559292 GN=RTF1 PE=1 SV=2	1120	29	10.4788	10.6719	10.8426	12.4113	11.9574	12.0269	10.3965	10.8674	10.3472	2688.41	2737.96	2781.77	3184.24	3067.76	3085.59	2667.32	2788.13	2654.66
sp|P53965|SIW14_YEAST	SIW14	Inositol phosphatase SIW14 OS=Saccharomyces cerevisiae (strain ATCC 204508 / S288c) OX=559292 GN=SIW14 PE=1 SV=1	1121	9	10.5227	11.1792	10.9454	11.6314	11.9972	10.7321	11.0061	11.1232	10.8628	234.596	249.233	244.019	259.313	267.47	239.264	245.373	247.984	242.18
sp|P54839|HMCS_YEAST	ERG13	Hydroxymethylglutaryl-CoA synthase OS=Saccharomyces cerevisiae (strain ATCC 204508 / S288c) OX=559292 GN=ERG13 PE=1 SV=1	1122	99	10.981	11.129	11.1743	10.7711	11.0563	11.1693	11.2325	11.3016	11.1849	11319	11471.6	11518.2	11102.7	11396.6	11513.1	11578.2	11649.4	11529.1
sp|P38890|SET5_YEAST	SET5	Putative protein lysine methyltransferase SET5 OS=Saccharomyces cerevisiae (strain ATCC 204508 / S288c) OX=559292 GN=SET5 PE=1 SV=1	1123	29	10.8255	10.7403	10.929	12.0823	11.8375	11.4034	10.3435	11.2137	10.6249	1278.09	1268.03	1290.31	1426.47	1397.57	1346.32	1221.18	1323.93	1254.41
sp|P47135|JSN1_YEAST	JSN1	Protein JSN1 OS=Saccharomyces cerevisiae (strain ATCC 204508 / S288c) OX=559292 GN=JSN1 PE=1 SV=1	1124	17	10.7844	11.1507	11.5653	11.2069	10.7964	11.2244	10.6682	11.2082	11.3956	737.647	762.703	791.057	766.545	738.466	767.74	729.696	766.635	779.455
sp|P29704|FDFT_YEAST	ERG9	Squalene synthase OS=Saccharomyces cerevisiae (strain ATCC 204508 / S288c) OX=559292 GN=ERG9 PE=1 SV=2	1125	60	11.3373	11.2398	11.4383	10.4587	10.7461	10.6057	11.2646	11.5523	11.3572	6499.35	6443.45	6557.28	5995.67	6160.43	6079.96	6457.7	6622.59	6510.78
sp|Q12071|VPS54_YEAST	VPS54	Vacuolar protein sorting-associated protein 54 OS=Saccharomyces cerevisiae (strain ATCC 204508 / S288c) OX=559292 GN=VPS54 PE=1 SV=1	1126	21	11.0683	11.6622	11.9733	10.2761	10.2185	9.93798	11.9571	11.6218	11.2847	1026.17	1081.24	1110.07	952.719	947.385	921.376	1108.58	1077.48	1046.24
sp|P47103|CYP7_YEAST	CPR7	Peptidyl-prolyl cis-trans isomerase CYP7 OS=Saccharomyces cerevisiae (strain ATCC 204508 / S288c) OX=559292 GN=CPR7 PE=1 SV=1	1127	19	10.8841	12.8052	11.2401	10.764	10.6882	10.4159	10.8679	11.4004	10.9342	739.809	870.388	764.008	731.643	726.494	707.983	738.708	774.906	743.218
sp|P53297|PBP1_YEAST	PBP1	PAB1-binding protein 1 OS=Saccharomyces cerevisiae (strain ATCC 204508 / S288c) OX=559292 GN=PBP1 PE=1 SV=1	1128	65	10.9315	11.3842	11.3817	10.9704	11.0799	11.0708	11.4278	10.7085	11.0452	4127.61	4298.55	4297.61	4142.32	4183.65	4180.21	4315.03	4043.43	4170.57
sp|Q12387|NAA25_YEAST	MDM20	N-terminal acetyltransferase B complex subunit MDM20 OS=Saccharomyces cerevisiae (strain ATCC 204508 / S288c) OX=559292 GN=MDM20 PE=1 SV=1	1129	42	10.2161	10.3239	10.8168	12.1553	11.8244	12.0098	11.1841	10.8712	10.5984	2263.4	2287.29	2396.48	2693.02	2619.71	2660.8	2477.85	2408.54	2348.09
sp|P53195|COG7_YEAST	COG7	Conserved oligomeric Golgi complex subunit 7 OS=Saccharomyces cerevisiae (strain ATCC 204508 / S288c) OX=559292 GN=COG7 PE=1 SV=1	1130	15	11.4854	11.7654	12.0696	10.6419	9.56625	10.1228	11.0203	11.854	11.4745	925.259	947.817	972.319	857.309	770.653	815.486	887.788	954.951	924.379
sp|Q06674|HIM1_YEAST	HIM1	Protein HIM1 OS=Saccharomyces cerevisiae (strain ATCC 204508 / S288c) OX=559292 GN=HIM1 PE=4 SV=1	1130	2	10.8123	11.3745	12.4972	10.9401	10.9609	11.4081	10.6363	11.1403	10.2304	112.447	118.294	129.971	113.777	113.993	118.645	110.617	115.859	106.396
sp|Q08683|APC5_YEAST	APC5	Anaphase-promoting complex subunit 5 OS=Saccharomyces cerevisiae (strain ATCC 204508 / S288c) OX=559292 GN=APC5 PE=1 SV=1	1131	7	11.3546	10.602	10.5602	11.2114	11.3383	10.2951	10.7624	11.5674	12.3086	213.426	199.28	198.495	210.735	213.121	193.512	202.295	217.427	231.359
sp|P39103|COX14_YEAST	COX14	Cytochrome c oxidase assembly protein COX14 OS=Saccharomyces cerevisiae (strain ATCC 204508 / S288c) OX=559292 GN=COX14 PE=1 SV=1	1132	6	11.5225	10.2206	11.7872	11.7224	10.9209	10.8243	9.63131	11.8162	11.5546	596.534	529.132	610.242	606.882	565.392	560.388	498.626	611.743	598.198
sp|P17629|HPR1_YEAST	HPR1	THO complex subunit HPR1 OS=Saccharomyces cerevisiae (strain ATCC 204508 / S288c) OX=559292 GN=HPR1 PE=1 SV=2	1133	36	10.7514	10.741	11.511	11.7297	11.1573	11.3395	10.9149	11.1229	10.7323	1651.73	1650.13	1768.42	1802.02	1714.09	1742.08	1676.84	1708.8	1648.79
sp|P28274|URA7_YEAST	URA7	CTP synthase 1 OS=Saccharomyces cerevisiae (strain ATCC 204508 / S288c) OX=559292 GN=URA7 PE=1 SV=2	1134	90	11.4394	11.4977	11.0462	10.7404	10.9767	10.8284	11.4196	11.1268	10.9247	7757.93	7797.45	7491.27	7283.83	7444.12	7343.52	7744.49	7545.9	7408.83
sp|P38627|URA8_YEAST	URA8	CTP synthase 2 OS=Saccharomyces cerevisiae (strain ATCC 204508 / S288c) OX=559292 GN=URA8 PE=1 SV=4	1134	45	11.1199	10.5535	10.8256	11.6035	11.6018	11.8075	10.6382	10.6222	11.2278	2697.8	2560.4	2626.42	2815.13	2814.72	2864.63	2580.93	2577.07	2723.98
sp|P00937|TRPG_YEAST	TRP3	Multifunctional tryptophan biosynthesis protein OS=Saccharomyces cerevisiae (strain ATCC 204508 / S288c) OX=559292 GN=TRP3 PE=1 SV=2	1135	59	10.7661	11.0374	10.7147	11.8676	11.9942	11.5391	10.6409	10.675	10.7651	4389.45	4500.06	4368.49	4838.56	4890.17	4704.62	4338.41	4352.33	4389.07
sp|P08678|CYAA_YEAST	CYR1	Adenylate cyclase OS=Saccharomyces cerevisiae (strain ATCC 204508 / S288c) OX=559292 GN=CYR1 PE=1 SV=2	1136	35	10.7826	10.5666	11.2217	11.9908	11.6969	11.6738	10.3219	10.7701	10.9754	1058.21	1037.01	1101.3	1176.78	1147.94	1145.67	1012.99	1056.98	1077.13
[truncated: 3,322 more rows]
